# Supplementary material for: The identification of mediating effects using genome-based restricted maximum likelihood estimation
Source: PLoS Genet. 2023 Feb 21;19(2):e1010638. doi: 10.1371/journal.pgen.1010638 (PMC9983879; doi:10.1371/journal.pgen.1010638)
Supplement: S1 Data — (XLSX) [file pgen.1010638.s002.xlsx]

## Sheet: Simulation results (Baseline)
Table A
Run	LogLikelihood (Unrestricted model)	LogLikelihood (No genetic variance mediator model)	LogLikelihood (No effect mediator model)	Chosen degrees of freedom	Chisquare test statistic	p-value LR test	-log 10 p-value'	Effect M on Y	SE	p-value Effect M on Y	Genetic variance M	SE	Genetic variance Y	SE	Indirect genetic effect	SE	Direct genetic effect	SE	Proportion of genetic variance Y not mediated by M	SE	SNP-based heritability Y	SE	SNP-based heritability M	SE	Genetic correlation between M and Y	SE
1	-69694.9	-72098.2	-71978	1	4566.16	0	NA	1.0088	0.0131994	0	1.99377	0.0394465	5.00938	0.0935931	2.02899	0.0615464	0.959129	0.0396795	0.191467	0.00616263	0.711065	0.00695566	0.664543	0.00758212	0.953427	0.00229986
2	-69814.7	-72199.5	-72136.1	1	4642.88	0	NA	1.02555	0.0131824	0	2.02628	0.0399184	4.96848	0.0929846	2.13113	0.0643688	0.938571	0.0374496	0.188905	0.0058981	0.708144	0.00697418	0.670094	0.00754273	0.946689	0.00237973
3	-69899.3	-72348.3	-72142.9	1	4487.03	0	NA	0.99631	0.0131839	0	2.02631	0.0397055	5.07811	0.093319	2.01139	0.0614312	1.04087	0.0403717	0.204972	0.00613129	0.72031	0.00676625	0.670985	0.00748657	0.946298	0.00238433
4	-69890.4	-72214.1	-72215.2	2	4647.42	0	NA	0.992564	0.0128586	0	1.94441	0.0391933	4.91814	0.0922497	1.9156	0.0580041	1.02123	0.0395401	0.207646	0.00612495	0.709476	0.00699708	0.652003	0.00776443	0.946849	0.00245878
5	-69725	-72258.7	-71884.9	1	4319.88	0	NA	0.983265	0.0133387	0	2.00356	0.0392067	5.01553	0.0925174	1.93707	0.059847	0.999972	0.0415116	0.199375	0.0064266	0.716822	0.00681569	0.668901	0.0074727	0.954878	0.00227695
6	-69706.9	-72113.7	-71962.6	1	4511.4	0	NA	0.997342	0.0130054	0	1.97393	0.0392464	4.9731	0.0921587	1.96345	0.0596284	1.03569	0.0393694	0.208259	0.00605897	0.717115	0.00685675	0.663207	0.00763577	0.944195	0.00245332
7	-69795.3	-72216.3	-72094.7	1	4598.83	0	NA	1.00176	0.013086	0	1.93726	0.0385968	4.96336	0.0922461	1.94408	0.0592231	1.02876	0.0397485	0.20727	0.00613536	0.711912	0.00690133	0.65779	0.00765745	0.946248	0.00245715
8	-69905.8	-72290.2	-72131.3	1	4450.96	0	NA	0.998106	0.0131446	0	2.02003	0.0400137	5.09196	0.0945596	2.01238	0.0611476	1.01981	0.0407693	0.200278	0.00617511	0.717438	0.00687601	0.666429	0.00759186	0.950385	0.00232637
9	-69716.9	-72137.5	-71931.3	1	4428.92	0	NA	1.01058	0.0134055	0	1.98331	0.0390331	4.89933	0.0915646	2.02548	0.0623257	0.972422	0.0386074	0.198481	0.00611013	0.710057	0.00695976	0.669917	0.0075321	0.944776	0.00246511
10	-69792	-72153.5	-72030.4	1	4476.63	0	NA	0.997833	0.0132018	0	1.97592	0.0393221	4.89843	0.0922154	1.96737	0.0601331	0.967829	0.0395108	0.197579	0.00622579	0.707944	0.00703728	0.661876	0.0076345	0.949951	0.00238785
11	-69662.1	-72021.8	-71906.7	1	4489.19	0	NA	1.02534	0.0133178	0	2.0191	0.0397809	5.00102	0.0936489	2.12274	0.0643256	0.965272	0.0382035	0.193015	0.00593903	0.713482	0.00697029	0.673023	0.00753747	0.945075	0.00240762
12	-69778.1	-72214.5	-71950.8	1	4345.51	0	NA	0.995077	0.0133278	0	2.00806	0.0394643	5.03089	0.0929916	1.98834	0.0611957	1.01787	0.0406199	0.202324	0.00624107	0.718067	0.00682938	0.670622	0.00751732	0.948751	0.00237314
13	-69833.7	-72311.5	-72065.3	1	4463.11	0	NA	0.990147	0.013177	0	2.02902	0.0397508	5.0962	0.0938718	1.98923	0.0606516	1.02822	0.0412655	0.201762	0.00625187	0.720558	0.00679245	0.669386	0.00747901	0.951211	0.0023084
14	-69688.7	-72088.9	-71987.2	1	4597.16	0	NA	1.01322	0.0132472	0	1.95216	0.038682	4.87393	0.0916618	2.00413	0.0610305	0.957891	0.03848	0.196534	0.00610889	0.70577	0.00703446	0.662219	0.00759476	0.947112	0.00243878
15	-69693.1	-72184.7	-71829.1	1	4272	0	NA	0.997027	0.0134748	0	2.05397	0.0398932	5.10203	0.0938953	2.04177	0.0628723	1.00007	0.0411079	0.196015	0.00628063	0.722116	0.00677578	0.679074	0.00739068	0.951759	0.00227577
16	-69841.7	-72413.4	-71924.1	1	4164.75	0	NA	0.986998	0.0136065	0	2.05376	0.0396238	5.1336	0.0937402	2.0007	0.0623929	1.04112	0.0423803	0.202805	0.00641731	0.724789	0.00669415	0.68061	0.00732671	0.950631	0.00232086
17	-69805.6	-72290.6	-71930.1	1	4248.9	0	NA	1.00005	0.0135752	0	2.07182	0.0401927	5.0421	0.0935504	2.07202	0.0640866	0.961751	0.040397	0.190744	0.00627557	0.716949	0.00687034	0.680494	0.00737476	0.951721	0.00229241
18	-69827.3	-72203.4	-72005.2	1	4355.88	0	NA	0.989185	0.0132471	0	1.98527	0.0394126	5.00442	0.0930014	1.94256	0.0598358	1.02044	0.0410003	0.203908	0.00630803	0.715465	0.00688921	0.664332	0.00762046	0.950401	0.00237457
19	-69969.8	-72342.9	-72219.4	1	4499.13	0	NA	0.991176	0.013066	0	1.98096	0.0395757	4.95736	0.0927905	1.94616	0.059472	1.00348	0.0401452	0.202421	0.00622348	0.710078	0.00697438	0.658344	0.00767964	0.949754	0.00240669
20	-69771.3	-72214.4	-71972.3	1	4401.89	0	NA	0.987383	0.0131023	0	1.99612	0.0394515	5.07933	0.0935079	1.94606	0.059328	1.06039	0.0412915	0.208767	0.00622557	0.722177	0.00677876	0.66601	0.00757154	0.948634	0.00236502
21	-69583.8	-71967.4	-71852.7	1	4537.78	0	NA	0.991821	0.0130487	0	1.93688	0.038631	4.89166	0.0911301	1.90533	0.0581608	1.00812	0.0395912	0.206089	0.00620174	0.712507	0.00692283	0.658489	0.00766449	0.948092	0.00242673
22	-69860.8	-72260.8	-72035.3	1	4349.01	0	NA	0.996426	0.0132357	0	1.97685	0.0392659	5.02529	0.0935425	1.96274	0.0600742	1.04461	0.0407818	0.20787	0.00620539	0.716762	0.00690372	0.664081	0.00761923	0.946225	0.00244137
23	-69744.8	-72157	-71978.5	1	4467.34	0	NA	1.0056	0.0132325	0	1.99718	0.0394517	4.93474	0.0922598	2.01962	0.0616602	0.979813	0.0389118	0.198554	0.00609617	0.711855	0.00695965	0.667577	0.00756566	0.946254	0.00242575
24	-69716.8	-72166.9	-71944.6	1	4455.48	0	NA	1.00416	0.0133088	0	1.97912	0.0390264	4.92753	0.091752	1.99561	0.0613018	0.981196	0.0391657	0.199125	0.00615815	0.711227	0.00691974	0.667139	0.00755408	0.947427	0.00242609
25	-69897.7	-72247.5	-72027.8	1	4260.32	0	NA	0.989591	0.0133793	0	2.01318	0.0398459	5.05217	0.0940741	1.97149	0.0609259	1.02433	0.0415968	0.202751	0.00634174	0.717576	0.00690353	0.668486	0.00758292	0.950465	0.00236697
26	-69833.9	-72274.7	-72052.4	1	4436.92	0	NA	1.00599	0.0132761	0	2.0735	0.0404762	5.11594	0.0947029	2.09843	0.0637321	0.99018	0.0400872	0.193548	0.00609893	0.719828	0.00684058	0.676392	0.00743927	0.949823	0.00229572
27	-69718.6	-72097.5	-71889.8	1	4342.3	0	NA	1.00836	0.0134356	0	1.99187	0.0393575	4.90703	0.092102	2.02532	0.062395	0.953661	0.0389159	0.194346	0.00616737	0.708976	0.00700074	0.669872	0.0075699	0.948243	0.00239986
28	-69903.6	-72283.7	-72109.6	1	4411.95	0	NA	1.00705	0.0132755	0	2.02766	0.0400453	4.98565	0.0932873	2.05636	0.0628295	0.975262	0.0391809	0.195614	0.00609845	0.711883	0.0069648	0.669893	0.00756383	0.947361	0.00239373
29	-69948	-72359.5	-72087.2	1	4278.45	0	NA	0.991321	0.0133994	0	2.04028	0.0399741	5.04032	0.0935042	2.00502	0.0619565	1.02111	0.0409674	0.202588	0.00627306	0.718407	0.00686766	0.673175	0.00747827	0.947509	0.00239991
30	-69927.6	-72201.7	-72279	2	4548.14	0	NA	1.00789	0.0129807	0	1.90654	0.0386537	4.74627	0.0905854	1.93674	0.058919	0.969472	0.0375484	0.20426	0.00604578	0.697079	0.00719491	0.648561	0.0078203	0.942244	0.00259707
31	-69924.9	-72344.1	-72046.5	1	4243.18	0	NA	0.994305	0.0134743	0	2.02055	0.0398741	5.00354	0.0933761	1.9976	0.0620735	0.988624	0.0408192	0.197585	0.00633265	0.713371	0.00693583	0.670267	0.007561	0.950897	0.00237102
32	-69746.6	-72243.4	-71967.8	1	4442.35	0	NA	1.02149	0.0134602	0	2.05752	0.0398556	4.94093	0.0917214	2.1469	0.0658307	0.948723	0.037322	0.192013	0.00592362	0.712963	0.00688497	0.681441	0.00736868	0.942464	0.00244437
33	-69855.9	-72205.7	-71962.7	1	4213.72	0	NA	0.990724	0.013451	0	2.02401	0.0399775	5.03786	0.0939093	1.98663	0.0615536	1.00123	0.0414281	0.198741	0.00636965	0.716576	0.00691498	0.671102	0.00756313	0.951963	0.00233139
34	-69747.2	-72139.6	-72049.2	1	4604.06	0	NA	0.999549	0.013082	0	1.9643	0.039014	4.94621	0.0920285	1.96253	0.0597571	1.0033	0.0394212	0.202842	0.00613535	0.712005	0.00691046	0.66116	0.00762329	0.947715	0.00241584
35	-69486.2	-71987.4	-71642.1	1	4311.84	0	NA	1.00119	0.013629	0	2.02917	0.0391339	4.94273	0.0915596	2.03402	0.063006	0.950331	0.0397371	0.192268	0.00629163	0.716419	0.00686207	0.68087	0.00731319	0.950317	0.00232467
36	-69957.2	-72386.1	-72167.7	1	4421.17	0	NA	0.994741	0.0131298	0	2.02016	0.0399671	5.14079	0.0948033	1.99897	0.0609026	1.0617	0.0413082	0.206524	0.00616596	0.721614	0.00679785	0.666646	0.00758619	0.948019	0.00238295
37	-69804.6	-72132.2	-71961.7	1	4314.15	0	NA	1.00256	0.0134247	0	1.97133	0.0392158	4.988	0.0937251	1.98142	0.0609256	1.00134	0.0406666	0.200751	0.00627323	0.71226	0.00700676	0.665241	0.00762915	0.949189	0.00239479
38	-69858.3	-72143.1	-72133.6	1	4550.7	0	NA	1.01003	0.0132015	0	1.95268	0.039172	4.82729	0.0919773	1.99207	0.0607538	0.93653	0.0383591	0.194007	0.00614194	0.700012	0.00717321	0.657239	0.00771452	0.948533	0.00244777
39	-69767.5	-72158.9	-72086.4	1	4637.75	0	NA	1.01073	0.0130051	0	2.0095	0.0398737	5.02572	0.093744	2.05287	0.0617246	0.981869	0.0389556	0.195369	0.00599912	0.713305	0.00693229	0.664404	0.00761196	0.949044	0.00234208
40	-69854.6	-72299	-71983.7	1	4258.35	0	NA	0.984688	0.013434	0	2.02266	0.0396353	5.03964	0.0931617	1.96119	0.0608585	1.01957	0.0416691	0.20231	0.00639854	0.718673	0.00682837	0.672382	0.00748222	0.951269	0.0023328
41	-69725.1	-72109.1	-71970.1	1	4489.96	0	NA	0.989589	0.0130355	0	1.98006	0.039411	4.97262	0.0924236	1.93905	0.0591043	1.01204	0.0401537	0.203522	0.00620665	0.71511	0.00689209	0.661503	0.00764492	0.949966	0.00237239
42	-69766.8	-72145.5	-71984.9	1	4436.21	0	NA	0.98682	0.0130689	0	1.96823	0.0392627	4.91312	0.0916014	1.91669	0.0587523	1.00465	0.0398854	0.204483	0.006237	0.712157	0.00692905	0.660177	0.00766888	0.949124	0.00240629
43	-69931.7	-72316.3	-72176.4	1	4489.42	0	NA	1.00166	0.0131825	0	2.01121	0.0397877	4.97991	0.0933419	2.01788	0.0613556	0.985737	0.0396511	0.197943	0.00614448	0.711246	0.00698729	0.66542	0.00757206	0.948275	0.00238696
44	-69769.9	-72245.5	-71953.9	1	4368.07	0	NA	0.991152	0.0132609	0	2.03157	0.0398206	5.03294	0.0932283	1.99578	0.0611274	0.993467	0.040704	0.197393	0.0062727	0.717451	0.00685469	0.670787	0.00748388	0.952134	0.00230358
45	-70031.7	-72428.5	-72148.6	1	4233.65	0	NA	0.985745	0.0134207	0	2.04336	0.040131	5.09886	0.0942354	1.98552	0.0616905	1.04658	0.0420152	0.205258	0.0063521	0.720787	0.00682254	0.672404	0.00750869	0.9488	0.00239289
46	-69934.5	-72332	-72149.2	1	4429.55	0	NA	1.00126	0.0132931	0	2.03823	0.0401051	5.03569	0.0937736	2.04336	0.0625918	0.979828	0.0401147	0.194577	0.00619581	0.713611	0.00691539	0.670026	0.00752753	0.950698	0.00233994
47	-69894.8	-72226.4	-72137.4	1	4485.23	0	NA	1.00587	0.0132065	0	1.96664	0.0392443	4.92904	0.092674	1.98977	0.0607891	1.00034	0.0392854	0.202948	0.00612049	0.709029	0.0070221	0.661304	0.00766724	0.944923	0.00248451
48	-69876.6	-72341.8	-72019.7	1	4286.16	0	NA	0.978835	0.0132296	0	2.02551	0.0396197	5.14649	0.0939249	1.94068	0.0596943	1.10297	0.0424867	0.214315	0.00630588	0.728313	0.0066774	0.671965	0.00746324	0.946769	0.00238391
49	-69780.2	-72178.8	-71930.6	1	4300.7	0	NA	0.986222	0.0132582	0	1.96906	0.0390883	4.95561	0.091976	1.91518	0.0592111	1.0429	0.0406656	0.210449	0.00627739	0.716849	0.00687285	0.664847	0.00761964	0.945862	0.00246443
50	-69696.9	-72196	-71824.9	1	4255.98	0	NA	0.979206	0.0133131	0	2.02973	0.0396528	5.08126	0.0930178	1.94619	0.0601674	1.03608	0.041951	0.203903	0.00639229	0.723934	0.00671708	0.67372	0.00745768	0.952615	0.00228299
51	-69840.7	-72210.7	-72169.5	1	4657.7	0	NA	1.0116	0.0131133	0	1.99278	0.0395813	4.99073	0.0937793	2.03928	0.0615627	0.960644	0.0392851	0.192486	0.00610199	0.708234	0.00702095	0.66133	0.00761673	0.951246	0.00234597
52	-69854.2	-72380.6	-71973.9	1	4239.4	0	NA	0.98533	0.0134826	0	2.03331	0.039478	5.10142	0.0935676	1.97409	0.0612007	1.0471	0.0421826	0.205256	0.00638926	0.723169	0.00674284	0.67594	0.00738614	0.949826	0.00234061
53	-69749.9	-72193.7	-71942.3	1	4384.78	0	NA	1.01207	0.0133801	0	2.06885	0.0403381	5.10329	0.0946261	2.11911	0.0644365	0.970784	0.0397878	0.190227	0.00609452	0.71866	0.00685765	0.678604	0.00742655	0.950518	0.00227633
54	-69835.6	-72226.2	-72017.2	1	4363.26	0	NA	0.995471	0.0133316	0	2.00163	0.0395506	5.02861	0.0935748	1.98354	0.0609943	0.997952	0.040942	0.198455	0.00630605	0.714454	0.00690473	0.667144	0.00756934	0.952145	0.00232772
55	-69726	-72187.5	-71950.7	1	4449.25	0	NA	0.999068	0.0132332	0	1.98832	0.0392593	4.99169	0.0926421	1.98461	0.0607499	0.997159	0.0399998	0.199764	0.00619977	0.714419	0.00687955	0.666365	0.0075671	0.949833	0.00236509
56	-69765.3	-72073.7	-72158	2	4616.71	0	NA	1.02065	0.012897	0	1.95645	0.0393649	4.89971	0.0923193	2.0381	0.0612287	0.955823	0.0373264	0.195078	0.0058977	0.70395	0.00704967	0.65592	0.00775878	0.946493	0.0024366
57	-69778.7	-72184.1	-72152.4	1	4747.49	0	NA	0.994709	0.0129096	0	1.93615	0.0387403	4.86963	0.0910922	1.91572	0.0581497	0.975362	0.0390413	0.200295	0.00617691	0.705204	0.00698086	0.652246	0.0076965	0.951111	0.00239837
58	-69881.4	-72252.1	-72180.6	1	4598.48	0	NA	1.02077	0.0132336	0	1.97444	0.0392338	4.88039	0.0922562	2.05731	0.062549	0.943494	0.0377835	0.193323	0.00600937	0.702437	0.00709001	0.662269	0.00762575	0.945855	0.00246671
59	-69879.5	-72166.1	-72258.5	2	4573.28	0	NA	1.01812	0.0130276	0	1.96307	0.0393811	4.92048	0.0926776	2.03486	0.061566	0.965143	0.0379749	0.196148	0.00597093	0.704282	0.00704687	0.657369	0.00772761	0.946543	0.00244816
60	-69698.6	-72103.1	-71904.5	1	4411.83	0	NA	0.982023	0.0130825	0	1.92135	0.0384686	4.90736	0.091422	1.85289	0.0569133	1.04077	0.0407071	0.212084	0.00630989	0.713482	0.00692204	0.655182	0.00770043	0.948369	0.00245829
61	-69891.1	-72332.7	-72050.1	1	4318.1	0	NA	0.991147	0.0133813	0	2.02784	0.0398406	4.98817	0.0930028	1.9921	0.061512	0.980526	0.0406651	0.19657	0.00632895	0.71343	0.00692915	0.67021	0.00750775	0.951648	0.00234236
62	-69851.4	-72266.3	-72071.6	1	4440.33	0	NA	0.995095	0.0131765	0	2.03157	0.0398988	5.10303	0.0943798	2.01169	0.0610872	1.03713	0.041007	0.203237	0.00617756	0.721278	0.00682958	0.670034	0.00749623	0.948434	0.00234866
63	-69864.3	-72197.2	-72170.8	1	4613.04	0	NA	1.02884	0.0132916	0	2.00288	0.0397367	4.98569	0.0941821	2.12008	0.0641274	0.932475	0.0382587	0.18703	0.00599024	0.70512	0.00707643	0.665826	0.00760861	0.949398	0.00236644
64	-69796.3	-72255.9	-72033.2	1	4473.78	0	NA	1.00227	0.0132334	0	2.02567	0.0397386	5.01088	0.0929797	2.03489	0.0620867	0.986146	0.0396175	0.196801	0.0061364	0.71513	0.00687785	0.670424	0.00749719	0.94883	0.00236263
65	-69932.7	-72510.8	-72081.4	1	4297.57	0	NA	0.992446	0.0135825	0	2.07239	0.0398048	5.13681	0.0940391	2.04119	0.0632463	1.01305	0.041924	0.197214	0.00637347	0.721766	0.00673023	0.681055	0.00727424	0.951943	0.00227193
66	-69976.8	-72388.2	-72163.9	1	4374.23	0	NA	1.00794	0.013474	0	2.05855	0.0402624	5.05411	0.0943651	2.09135	0.0641917	0.96905	0.0400711	0.191735	0.00618413	0.713623	0.00694078	0.67532	0.00745747	0.949883	0.00233457
67	-69747.5	-72189.7	-71926.7	1	4358.22	0	NA	0.995661	0.0133036	0	1.96597	0.0389084	4.98284	0.092618	1.94895	0.0599017	1.01305	0.0405874	0.203308	0.00627473	0.714111	0.00689485	0.664593	0.00758635	0.949643	0.00238577
68	-69918.4	-72355.6	-72089.9	1	4342.94	0	NA	0.999626	0.0134981	0	2.0427	0.0399245	5.04703	0.0938631	2.04117	0.0631021	0.97444	0.0408328	0.193072	0.00631484	0.714137	0.00690474	0.673293	0.00745879	0.952403	0.00232608
69	-70062.8	-72424.2	-72357.4	1	4589.29	0	NA	0.997047	0.0129255	0	2.00962	0.040242	5.0814	0.0949095	1.99777	0.0602342	1.01483	0.0405166	0.199714	0.00613194	0.7131	0.0069438	0.658251	0.00770087	0.951676	0.00232322
70	-69824.8	-72230.1	-72129.3	1	4608.93	0	NA	1.01636	0.0132735	0	1.97199	0.0390598	4.96304	0.0930832	2.03705	0.0619722	0.961736	0.0390658	0.19378	0.00611273	0.706778	0.00700344	0.662983	0.00759472	0.949541	0.00238757
71	-69734.6	-72064.4	-72093.2	2	4659.63	0	NA	1.01485	0.0130373	0	1.95641	0.0392126	4.89321	0.092568	2.01495	0.0607707	0.950388	0.0382072	0.194226	0.00603231	0.704287	0.00709374	0.65702	0.00770868	0.948691	0.00241015
72	-69857.1	-72157.1	-72261.4	2	4600.03	0	NA	1.00942	0.0128005	0	1.94023	0.0392756	4.91861	0.0927367	1.97696	0.0593814	0.98089	0.038419	0.199424	0.00599889	0.704495	0.00705827	0.649685	0.00781278	0.948377	0.00243005
73	-69699.3	-72035.7	-71977.8	1	4556.9	0	NA	0.99934	0.0129991	0	1.94418	0.0390343	4.88165	0.0918667	1.94161	0.058846	0.993534	0.0389633	0.203524	0.0061066	0.709051	0.00702934	0.656696	0.00772277	0.94679	0.00244387
74	-69835.1	-72338.7	-72036.6	1	4403.03	0	NA	0.987878	0.0132098	0	2.03226	0.0397308	5.06969	0.0933598	1.98329	0.0606443	1.02304	0.0410925	0.201796	0.00626343	0.720084	0.00678987	0.670727	0.00745652	0.950821	0.00231617
75	-69802	-72216.4	-72073.8	1	4543.73	0	NA	1.00545	0.0132194	0	1.96588	0.0388859	4.84268	0.0910711	1.98737	0.0606751	0.96197	0.0383814	0.198644	0.0061213	0.705294	0.00703371	0.662946	0.00757358	0.945766	0.00246231
76	-69704.5	-72128.7	-71783.3	1	4157.57	0	NA	0.968835	0.0133032	0	2.00994	0.0394169	5.04927	0.0925179	1.88662	0.0586159	1.08088	0.0424812	0.214066	0.00643167	0.726858	0.00671899	0.672046	0.00748793	0.948509	0.00237508
77	-69826.2	-72192.9	-72057.5	1	4462.59	0	NA	1.00659	0.013174	0	2.01345	0.0399596	4.97866	0.0932407	2.04007	0.0621044	0.981533	0.0390756	0.197148	0.00606981	0.712378	0.00697376	0.666797	0.00761483	0.947167	0.00240901
78	-69759.3	-72177.5	-72055.7	1	4592.73	0	NA	1.00465	0.0131101	0	2.01178	0.0396203	4.97983	0.0923566	2.03053	0.0616981	0.984237	0.0388633	0.197645	0.00605317	0.713797	0.00687376	0.667983	0.0075404	0.947537	0.00237788
79	-69746.4	-72126.5	-71921.2	1	4349.76	0	NA	0.997636	0.0133335	0	1.99833	0.0395027	4.98994	0.0933294	1.98889	0.0609908	0.986243	0.0405194	0.197646	0.00627789	0.713794	0.00696042	0.667278	0.00756789	0.951111	0.00235121
80	-69807.4	-72200.8	-71970.7	1	4326.5	0	NA	1.01448	0.0135073	0	2.01693	0.039711	5.00377	0.0938119	2.07578	0.0637439	0.963761	0.0395594	0.192607	0.00615538	0.711738	0.00698573	0.67271	0.00753039	0.948818	0.0023743
81	-69813.8	-72237.4	-72003.1	1	4378.63	0	NA	0.99272	0.0133088	0	2.02123	0.0397239	5.01075	0.0930338	1.99191	0.061268	0.997063	0.0405998	0.198985	0.00627586	0.71607	0.0068817	0.669973	0.00751445	0.950474	0.00235025
82	-69746.3	-72219.2	-71900.2	1	4307.96	0	NA	0.980602	0.0131675	0	2.05936	0.0401185	5.20853	0.0947386	1.98024	0.0603552	1.08744	0.0425118	0.20878	0.00626931	0.731867	0.00662996	0.676369	0.00741571	0.949901	0.00226787
83	-69837.4	-72104	-72063.4	1	4451.98	0	NA	0.982845	0.012975	0	1.92936	0.039075	4.9634	0.0930174	1.86373	0.0568595	1.06055	0.0411601	0.213674	0.00627078	0.714391	0.00697508	0.652215	0.00780852	0.947998	0.00244393
84	-69809.8	-72289.9	-71946.2	1	4272.66	0	NA	0.978626	0.0133809	0	1.99064	0.0390937	4.92464	0.0912369	1.90646	0.059475	0.99936	0.0410389	0.20293	0.00645127	0.713489	0.0068666	0.667478	0.00751259	0.951628	0.00237773
85	-69859.7	-72320.9	-72022.9	1	4326.39	0	NA	0.987002	0.0134114	0	2.00589	0.0391965	4.99377	0.0923406	1.95408	0.0605621	1.02249	0.0411252	0.204754	0.00635328	0.716978	0.00684103	0.670806	0.00745275	0.948416	0.00239669
86	-69874.6	-72263.9	-72080.4	1	4411.75	0	NA	1.01072	0.0134198	0	2.07325	0.0404404	5.06613	0.0940947	2.11794	0.0648043	0.968084	0.0394544	0.191089	0.00608949	0.716334	0.00687814	0.678798	0.00743176	0.948823	0.00231506
87	-69708.1	-72115.3	-72027.5	1	4638.79	0	NA	1.01776	0.0131922	0	1.97411	0.0389781	4.87584	0.0915323	2.04487	0.0619977	0.95151	0.0376663	0.195148	0.00599156	0.706217	0.00701435	0.665	0.00755986	0.94521	0.00244537
88	-69858.5	-72325.9	-71994.6	1	4272.1	0	NA	0.98375	0.0133467	0	2.04554	0.0399232	5.09235	0.0935877	1.9796	0.0611432	1.04388	0.04177	0.20499	0.00633031	0.723427	0.00676048	0.674622	0.0074418	0.949293	0.0023473
89	-69768.6	-72263.9	-71973.6	1	4409.94	0	NA	0.98655	0.013212	0	2.02263	0.0394499	5.04965	0.0926167	1.96859	0.0602848	1.03798	0.0408964	0.205556	0.00624396	0.72188	0.00674473	0.672208	0.00743351	0.948378	0.00234445
90	-69768.9	-72228.7	-71828.8	1	4119.92	0	NA	0.96757	0.0134172	0	1.99056	0.0390901	5.00173	0.0921799	1.86354	0.0583092	1.05775	0.042751	0.211476	0.00655489	0.721479	0.00679396	0.669195	0.0075034	0.951111	0.00236618
91	-69933.4	-72341.1	-72142.7	1	4418.64	0	NA	1.00773	0.013378	0	2.04009	0.0401659	5.0305	0.0942796	2.07175	0.0633882	0.959425	0.039965	0.190722	0.00619274	0.711401	0.00698568	0.670637	0.00752946	0.951401	0.00232929
92	-69636	-71968.9	-72030.4	2	4665.72	0	NA	1.01859	0.0129376	0	1.94312	0.0388696	4.90133	0.0920005	2.01603	0.0604737	0.975022	0.0376576	0.19893	0.00591844	0.707326	0.00700805	0.657609	0.00769177	0.945196	0.00244141
93	-69954.4	-72278.8	-72342.5	2	4648.8	0	NA	1.02454	0.0130205	0	1.99954	0.0397873	4.98317	0.0937139	2.09889	0.0629391	0.976317	0.037837	0.195923	0.00587091	0.707566	0.00702719	0.662402	0.00763681	0.943976	0.00244611
94	-69801.3	-72197.9	-72021.3	1	4439.88	0	NA	1.00252	0.013305	0	2.01599	0.0397424	5.07775	0.0945595	2.02614	0.0617753	0.987183	0.0409235	0.194414	0.00625814	0.715289	0.00691304	0.668144	0.00754195	0.953492	0.00228591
95	-69789.3	-72168	-71982.1	1	4385.69	0	NA	0.999418	0.0132881	0	1.97943	0.0392196	4.9771	0.0931282	1.97712	0.06052	1.02075	0.0402711	0.20509	0.00619497	0.714906	0.00696316	0.665295	0.00758773	0.945744	0.0024601
96	-69743.5	-72131.2	-72071.5	1	4655.98	0	NA	1.00155	0.0129068	0	1.96518	0.0392494	4.98175	0.0925925	1.97126	0.0595054	1.00688	0.0392492	0.202115	0.006062	0.712604	0.00689742	0.658062	0.00768343	0.948726	0.00238339
97	-69789.8	-72144.2	-71937.2	1	4294.93	0	NA	0.980147	0.0132166	0	1.97784	0.0392796	5.00188	0.0927253	1.90009	0.0585671	1.05313	0.0415214	0.210546	0.0063415	0.719145	0.00685407	0.664548	0.0076155	0.948606	0.00239611
98	-69744.3	-72140.9	-72060.7	1	4632.71	0	NA	0.998653	0.0129231	0	1.94774	0.0389012	5.01997	0.0931773	1.94249	0.058483	1.05048	0.0401072	0.20926	0.00608435	0.716425	0.00687671	0.657213	0.00767109	0.946614	0.00241307
99	-69836.7	-72223.9	-72081.4	1	4489.38	0	NA	0.989054	0.0129462	0	2.00053	0.0398584	5.0755	0.09374	1.95698	0.05938	1.04911	0.0407546	0.206701	0.00615309	0.719908	0.00681511	0.662148	0.00765825	0.949256	0.00236069
100	-69746.3	-72100.7	-71997.4	1	4502.05	0	NA	0.998943	0.0130524	0	1.96161	0.0391071	4.96502	0.0926064	1.95747	0.0593885	1.03443	0.0396651	0.208343	0.00609442	0.715228	0.00692759	0.661124	0.00765365	0.944353	0.00246143

## Sheet: Simulation results (i)
Table B
Run	LogLikelihood (Unrestricted model)	LogLikelihood (No genetic variance mediator model)	LogLikelihood (No effect mediator model)	Chosen degrees of freedom	Chisquare test statistic	p-value LR test	-log 10 p-value'	Effect M on Y	SE	p-value Effect M on Y	Genetic variance M	SE	Genetic variance Y	SE	Indirect genetic effect	SE	Direct genetic effect	SE	Proportion of genetic variance Y not mediated by M	SE	SNP-based heritability Y	SE	SNP-based heritability M	SE	Genetic correlation between M and Y	SE
1	-62459.5	-62460.1	-65513.3	2	1.3218	0.516385	0.287026	1.01329	0.0114833	0	0.000189655	0.0101083	1.00903	0.0369306	0.000194728	0.0103786	0.982035	0.0261062	0.973242	0.0245753	0.331467	0.010633	0.000189536	0.0101019	0.970036	25.1126
2	-62420.7	-62421.5	-65542.9	2	1.64431	0.439483	0.357058	1.02669	0.0114295	0	0.000439005	0.0100925	0.960462	0.0360819	0.000462748	0.0106384	0.990072	0.025945	1.03083	0.0276552	0.318927	0.0105979	0.000438784	0.0100874	-0.691297	8.46256
3	-62517.3	-62518.2	-65481.9	2	1.70434	0.426488	0.370093	1.00212	0.0114976	0	0.0129629	0.0101931	1.05103	0.0368007	0.0130178	0.0102383	1.03166	0.0263512	0.981572	0.0237451	0.346923	0.0105241	0.0129537	0.010183	0.138439	0.10321
4	-62448.6	-62448.6	-65507.8	2	0.0071452	0.996434	0.00155156	0.990879	0.0113609	0	9.06001e-07	0.0100777	1.00295	0.0360529	8.89549e-07	0.00989465	1.00484	0.0262292	1.00188	0.0247667	0.336822	0.010547	9.06037e-07	0.0100781	-0.999993	5572.02
5	-62487.2	-62487.2	-65416.8	2	0.101253	0.950634	0.0219868	0.987434	0.0114962	0	0.00221725	0.0100571	0.968468	0.0356153	0.00216187	0.00980606	0.971391	0.0258902	1.00302	0.0253973	0.327051	0.0105755	0.00221711	0.0100563	-0.00831175	0.338301
6	-62365.1	-62365.4	-65438.9	2	0.510086	0.774883	0.110764	0.997963	0.0112717	0	6.33336e-05	0.0100706	1.01813	0.0357856	6.30758e-05	0.0100296	1.03422	0.0261835	1.0158	0.0248244	0.342145	0.0104366	6.33426e-05	0.010072	-0.999992	80.7424
7	-62581.6	-62582.7	-65600.2	2	2.07593	0.354174	0.450783	1.0013	0.0114245	0	0.000260534	0.0101033	1.01124	0.0362133	0.000261211	0.0101296	1.04401	0.0267117	1.0324	0.025815	0.336604	0.0105131	0.000260486	0.0101014	-0.999995	20.0149
8	-62525	-62525	-65544.7	2	0.0522084	0.974234	0.0113369	1.00886	0.0114727	0	0.00227925	0.0100375	1.0123	0.0367915	0.00231983	0.010216	1.00945	0.026362	0.99718	0.025103	0.334101	0.0106231	0.0022781	0.0100323	0.0533847	0.257551
9	-62461.2	-62462	-65425.8	2	1.60936	0.44723	0.349469	1.00427	0.011536	0	0.0114765	0.0101723	0.998639	0.0360932	0.0115747	0.010265	1.00065	0.0262197	1.00201	0.0253598	0.33363	0.0105441	0.0114752	0.0101689	0.0444816	0.130131
10	-62441.5	-62442.4	-65401.3	2	1.87579	0.391452	0.407322	0.99823	0.0115204	0	0.00258516	0.0100878	0.92895	0.0355707	0.00257602	0.0100525	0.957026	0.0259112	1.03022	0.0277165	0.315534	0.0107171	0.00258318	0.0100799	-0.260641	0.75039
11	-62386.7	-62387.2	-65509.6	2	0.884682	0.64253	0.192106	1.0256	0.0113817	0	0.00011702	0.0100872	0.99431	0.0364451	0.000123089	0.0106104	1.01656	0.0263412	1.02237	0.0265723	0.329077	0.0105797	0.000116929	0.0100794	-0.999898	44.0454
12	-62490.3	-62490.6	-65438.6	2	0.544236	0.761764	0.118179	0.996206	0.0114868	0	0.00540821	0.0101103	1.0051	0.0360927	0.00536725	0.0100351	1.01149	0.0263137	1.00635	0.0250635	0.336389	0.010543	0.0054091	0.0101114	-0.00691501	0.210806
13	-62472.2	-62472.7	-65484.8	2	0.957564	0.619537	0.207932	0.995619	0.0114118	0	0.000124091	0.010035	1.03153	0.0366699	0.000123006	0.00994728	1.00913	0.0263412	0.978279	0.0236659	0.341926	0.0105598	0.000124083	0.0100344	0.999993	39.5528
14	-62470.5	-62471	-65445.4	2	1.05018	0.591503	0.228043	1.00611	0.011573	0	0.0103648	0.0101832	0.996917	0.0363723	0.0104918	0.0103122	0.98908	0.0263005	0.992139	0.0252261	0.331706	0.0105976	0.0103712	0.0101876	0.0896089	0.125376
15	-62438.5	-62439	-65430.4	2	0.916409	0.632418	0.198996	1.01102	0.0114835	0	0.00227935	0.0101285	0.97396	0.0362987	0.00232986	0.010353	0.993189	0.0260896	1.01974	0.0267463	0.325487	0.0106898	0.00227928	0.0101281	-0.177373	0.659305
16	-62598	-62598.3	-65505.1	2	0.658512	0.719459	0.142994	0.994987	0.0115626	0	0.00742155	0.0101504	1.04045	0.0368444	0.00734733	0.0100499	1.02496	0.0266782	0.98512	0.0238952	0.343648	0.0105645	0.0074178	0.0101442	0.130554	0.133443
17	-62438.3	-62438.4	-65380.3	2	0.154736	0.925549	0.0336006	1.00057	0.0115491	0	0.0039879	0.0101288	0.962862	0.0359896	0.00399242	0.0101406	0.958893	0.0258168	0.995878	0.025889	0.323149	0.0106565	0.00398679	0.0101256	0.0642041	0.201118
18	-62518	-62518.1	-65483.1	2	0.172703	0.917272	0.0375019	1.00054	0.0115172	0	0.0040546	0.0100889	1.00611	0.0364462	0.00405899	0.0101001	0.999709	0.0263252	0.993633	0.0248624	0.334217	0.0105864	0.004054	0.010087	0.0818813	0.188014
19	-62508	-62509.3	-65445.9	2	2.66079	0.264373	0.577783	0.977985	0.0114687	0	0.000345942	0.0100935	1.02491	0.0363323	0.000330878	0.00965393	0.988407	0.0261927	0.964388	0.0229503	0.342333	0.0105335	0.000345847	0.0100907	0.999994	14.0695
20	-62466.6	-62467.6	-65455.7	2	1.84108	0.398303	0.399786	0.998155	0.0114309	0	0.0100041	0.0100593	1.06641	0.0369978	0.00996728	0.0100223	1.03504	0.0264708	0.970582	0.0229729	0.351905	0.0105279	0.0100053	0.0100587	0.200483	0.109759
21	-62359.2	-62359.6	-65330	2	0.798787	0.670727	0.173454	0.988317	0.0113868	0	0.00628778	0.0100544	0.989126	0.0354965	0.00614172	0.00982284	0.997448	0.0260121	1.00841	0.0250875	0.336139	0.0105233	0.00628406	0.0100477	-0.0139841	0.198302
22	-62567.1	-62567.6	-65539.8	2	1.01953	0.600636	0.221389	0.989306	0.0114376	0	0.000130153	0.0100552	1.06274	0.0369641	0.000127384	0.00984127	1.0396	0.0268013	0.978223	0.022984	0.350447	0.0105108	0.0001302	0.0100588	0.999998	37.7879
23	-62389.9	-62389.9	-65458.8	2	0.0107412	0.994644	0.00233243	1.00539	0.0113761	0	1.41567e-06	0.010047	0.997235	0.036215	1.43097e-06	0.0101556	0.994856	0.0260814	0.997615	0.0251254	0.332691	0.0105696	1.41526e-06	0.0100441	0.996263	3526.75
24	-62457.2	-62457.8	-65459.9	2	1.26001	0.53259	0.273607	1.00931	0.0115054	0	0.00767577	0.0101467	0.988922	0.0360593	0.00781932	0.0103393	1.00052	0.026126	1.01173	0.0259547	0.329949	0.0105532	0.00767971	0.0101508	-0.0214764	0.185143
25	-62539	-62539	-65517.4	2	0.00742889	0.996292	0.00161316	0.995095	0.0115235	0	9.75849e-07	0.0101977	0.995342	0.0365968	9.66299e-07	0.0100979	0.997305	0.0264423	1.00197	0.025459	0.331997	0.0106838	9.76281e-07	0.0102022	-0.999992	5235.32
26	-62399.9	-62400.9	-65414.1	2	2.0546	0.357973	0.44615	1.01285	0.0115023	0	0.0128511	0.0101569	0.996142	0.0363693	0.0131836	0.0104245	0.998099	0.0261335	1.00196	0.0257332	0.332238	0.0106246	0.012853	0.0101555	0.0489852	0.123418
27	-62455.8	-62455.9	-65386.1	2	0.158072	0.924007	0.0343249	0.99796	0.0115447	0	0.00311555	0.010156	0.964505	0.0357103	0.00310285	0.0101152	0.96732	0.0258378	1.00292	0.0258995	0.324257	0.0105793	0.00311459	0.0101526	0.0026275	0.274511
28	-62453.1	-62455	-65418.2	2	3.84497	0.146243	0.834925	1.00706	0.0115789	0	0.0149634	0.0101725	0.972841	0.0358019	0.0151755	0.0103274	0.988243	0.0261389	1.01583	0.026442	0.326871	0.0105708	0.0149659	0.0101704	-0.000930501	0.126134
29	-62498.9	-62499.9	-65400.1	2	2.10102	0.349759	0.456231	0.984779	0.0114936	0	0.000281324	0.0100822	1.03651	0.036791	0.000272825	0.00977757	1.00315	0.0264476	0.967816	0.0231228	0.344537	0.0106097	0.000281336	0.0100826	0.999992	17.339
30	-62503.3	-62503.3	-65516.5	2	0.0177648	0.991157	0.00385757	0.99022	0.0114447	0	2.30287e-06	0.00997646	0.980621	0.0358373	2.25805e-06	0.00978228	0.983599	0.0261683	1.00304	0.0252171	0.329548	0.0105501	2.30163e-06	0.00997106	-0.99978	2172.14
31	-62548.6	-62548.9	-65453.4	2	0.766679	0.681581	0.166482	0.989284	0.0115512	0	0.00012144	0.010089	1.003	0.0362384	0.000118851	0.00987388	0.983027	0.0262568	0.980085	0.0241081	0.333869	0.0105479	0.000121417	0.0100871	0.9202	37.3333
32	-62336.1	-62339.9	-65346.5	2	7.67689	0.021527	1.66702	1.01521	0.0115421	0	0.0255352	0.0102994	0.99766	0.0357562	0.0263177	0.0106418	1.00045	0.0259062	1.00279	0.0257004	0.334747	0.0104772	0.0255355	0.0102891	0.0726053	0.0860724
33	-62517.2	-62517.7	-65405.3	2	0.883178	0.643014	0.19178	0.998415	0.011613	0	0.00426838	0.0101893	0.959175	0.0360468	0.00425486	0.0101581	0.974527	0.026218	1.01601	0.0266883	0.322477	0.010698	0.00426641	0.0101842	-0.086853	0.317537
34	-62451.5	-62451.5	-65497.6	2	0.0014157	0.999292	0.000307415	1.00234	0.0113963	0	2.11247e-07	0.0100116	1.00602	0.0362726	2.12238e-07	0.0100585	1.00515	0.0261549	0.999136	0.0248997	0.334896	0.010548	2.11284e-07	0.0100133	0.940458	22263.6
35	-62318.5	-62321.4	-65194.5	2	5.89521	0.0524651	1.28013	0.99614	0.0116379	0	0.0239223	0.010297	0.991171	0.0362724	0.0237379	0.0102288	0.953424	0.0257375	0.961917	0.0244329	0.334408	0.0107073	0.0239129	0.0102837	0.200419	0.0762234
36	-62554.2	-62555.3	-65569.9	2	2.12447	0.345683	0.461322	0.995856	0.0114002	0	0.000268716	0.0100677	1.09256	0.0372527	0.000266494	0.00998438	1.0587	0.0268757	0.969008	0.0223216	0.356857	0.0104343	0.000268812	0.0100712	0.999999	18.1558
37	-62608.6	-62608.8	-65502.2	2	0.51681	0.772282	0.112224	0.995472	0.0116201	0	0.00533534	0.0101656	1.01047	0.0367825	0.00528714	0.010074	0.993703	0.0265167	0.98341	0.0244848	0.334384	0.0106483	0.00533364	0.0101617	0.150843	0.155937
38	-62497.1	-62497.1	-65419.3	2	0.183796	0.912198	0.0399108	0.995229	0.0116051	0	0.00430426	0.0101001	0.95315	0.0360149	0.00426328	0.0100044	0.949617	0.0260061	0.996294	0.0260642	0.320474	0.0106994	0.00430163	0.0100936	0.061148	0.197545
39	-62378.1	-62378.3	-65505.6	2	0.403631	0.817246	0.0876473	1.00872	0.0113427	0	5.11364e-05	0.0101475	1.01759	0.0365613	5.20322e-05	0.0103252	1.00309	0.0260414	0.98575	0.0245379	0.337196	0.0105601	5.11458e-05	0.0101493	1	97.7994
40	-62527.8	-62528	-65401.8	2	0.481977	0.785851	0.10466	0.98906	0.0115865	0	0.00693573	0.010085	0.990875	0.0361878	0.00678481	0.00986611	0.982803	0.0261731	0.991853	0.0248792	0.332268	0.0106325	0.00693937	0.0100894	0.0906022	0.148265
41	-62373.3	-62373.6	-65424.7	2	0.640121	0.726105	0.139001	0.996335	0.0113589	0	8.2681e-05	0.0100815	1.01206	0.036277	8.2076e-05	0.0100078	0.993912	0.0259816	0.98207	0.0241745	0.33826	0.0105594	8.26391e-05	0.0100764	0.999999	59.8715
42	-62387.3	-62387.3	-65421.4	2	0.0871066	0.957382	0.0189149	1.00125	0.0113915	0	0.000492649	0.00998214	0.975018	0.0358072	0.000493886	0.0100072	0.9811	0.0258235	1.00624	0.0256902	0.327787	0.0105766	0.000492562	0.00998036	-0.127333	1.82227
43	-62482.9	-62483.6	-65461.7	2	1.44501	0.485534	0.313781	0.994998	0.0114853	0	0.0018367	0.00998458	1.0114	0.0365644	0.00181837	0.00988471	0.982489	0.0261903	0.971411	0.0238629	0.335794	0.010599	0.00183656	0.00998373	0.358324	0.784904
44	-62405.2	-62405.4	-65378.6	2	0.389873	0.822887	0.0846599	0.997064	0.0114728	0	0.00620708	0.010098	0.983964	0.0360318	0.00617069	0.0100395	0.975746	0.0259019	0.991648	0.0251158	0.330691	0.0106193	0.00620305	0.0100907	0.0923274	0.154795
45	-62577.6	-62577.6	-65443.2	2	0.130796	0.936695	0.0284019	0.989025	0.0115601	0	0.00225906	0.0101772	1.03158	0.0367859	0.00220974	0.00995511	1.02269	0.0267832	0.991386	0.0241178	0.342658	0.010619	0.00225933	0.0101783	0.116195	0.245983
46	-62489.4	-62489.5	-65485	2	0.204184	0.902946	0.0443381	1.00914	0.0115382	0	0.00376979	0.0100998	0.982942	0.0364563	0.00383904	0.0102858	0.984992	0.0262212	1.00209	0.0258979	0.326613	0.0106562	0.00377143	0.0101038	0.0145586	0.239449
47	-62546.8	-62546.9	-65544.3	2	0.370712	0.830808	0.0804992	1.00647	0.0114978	0	0.00153708	0.0100652	1.00061	0.0365583	0.00155704	0.0101961	1.01275	0.0265838	1.01213	0.0257231	0.331809	0.0106179	0.00153621	0.0100595	-0.134007	0.755643
48	-62518.6	-62519.5	-65416.4	2	1.91347	0.384144	0.415506	0.982826	0.0114273	0	0.00405594	0.0100804	1.09286	0.0371405	0.00391782	0.00973658	1.05846	0.0268475	0.968523	0.0220493	0.361017	0.010504	0.00405935	0.0100885	0.2928	0.272743
49	-62482.4	-62482.8	-65373.3	2	0.669218	0.715618	0.145319	0.987262	0.0114895	0	0.00820431	0.0101306	1.02959	0.0362799	0.00799663	0.00987594	1.01989	0.0263798	0.990586	0.0239402	0.344899	0.0105398	0.00820024	0.0101244	0.0974752	0.13381
50	-62418.3	-62418.5	-65383.8	2	0.473133	0.789333	0.102739	0.99413	0.0114121	0	6.27838e-05	0.0100274	1.01104	0.03629	6.20489e-05	0.00991005	0.995389	0.0259958	0.98452	0.0242106	0.337813	0.0105788	6.27575e-05	0.0100232	0.991907	77.9492
51	-62484.3	-62485.3	-65516.8	2	2.02792	0.36278	0.440357	1.00629	0.0114981	0	0.00257905	0.00998425	1.02259	0.0370365	0.0026116	0.0101099	0.987456	0.0263639	0.965639	0.0238544	0.336106	0.010624	0.00257998	0.0099877	0.365236	0.553273
52	-62579.2	-62579.8	-65434	2	1.15496	0.561311	0.250796	0.986153	0.0115933	0	0.00932013	0.0101801	1.03933	0.0366369	0.0090638	0.00990208	1.01744	0.0265792	0.978933	0.0234965	0.345359	0.0105547	0.00932263	0.0101813	0.15949	0.117309
53	-62413.4	-62413.4	-65468.6	2	0.00775358	0.996131	0.00168367	1.01491	0.0114514	0	1.03683e-06	0.0101088	0.989672	0.0366363	1.06799e-06	0.0104126	0.987619	0.0260402	0.997925	0.0258122	0.327954	0.010671	1.03714e-06	0.0101118	0.999066	4860.07
54	-62554.9	-62555	-65499.2	2	0.173842	0.91675	0.0377492	1.00181	0.011567	0	0.000844222	0.0101425	0.997657	0.0366106	0.000847285	0.0101793	0.987336	0.0263052	0.989655	0.0250465	0.330208	0.0106334	0.000843973	0.0101395	0.192062	0.893287
55	-62462.8	-62463.1	-65439.5	2	0.625594	0.731399	0.135846	0.990653	0.0114275	0	8.0652e-05	0.0101087	1.02177	0.0362018	7.91513e-05	0.0099206	1.00386	0.0261699	0.982475	0.0237666	0.340694	0.010495	8.06681e-05	0.0101107	0.999979	61.5759
56	-62400.5	-62401.1	-65539.6	2	1.14032	0.565436	0.247617	1.01819	0.0113823	0	0.000146097	0.0101429	0.976547	0.0360442	0.000151459	0.0105152	1.00102	0.0259723	1.02506	0.026877	0.32544	0.0105619	0.000146087	0.0101422	-1	35.5767
57	-62432.2	-62433.5	-65516.4	2	2.57157	0.276433	0.55841	0.986731	0.011393	0	0.000323202	0.010154	1.01043	0.036203	0.000314682	0.00988628	0.975083	0.0258707	0.965017	0.0235012	0.337612	0.0105231	0.000323297	0.0101569	1	15.1597
58	-62526.8	-62526.8	-65543.8	2	0.0107907	0.994619	0.00234317	1.00097	0.0114948	0	1.43435e-06	0.0100545	0.991343	0.0362203	1.43714e-06	0.0100741	0.988959	0.0262541	0.997595	0.0252138	0.329498	0.0105528	1.43422e-06	0.0100536	0.999487	3494.73
59	-62508.8	-62509	-65648.8	2	0.461284	0.794024	0.100166	1.01391	0.0114223	0	5.84976e-05	0.0101424	0.987423	0.0363082	6.0136e-05	0.0104265	1.0029	0.0262233	1.01567	0.0262695	0.327075	0.0105554	5.84722e-05	0.010138	-0.999999	88.0403
60	-62470.3	-62470.8	-65470.6	2	1.02444	0.599163	0.222455	0.997042	0.011406	0	0.000468253	0.0100433	0.98775	0.0358875	0.000465487	0.00998401	1.01034	0.0262908	1.02287	0.0258141	0.332097	0.0105649	0.000468147	0.010041	-0.515978	6.01605
61	-62476.2	-62476.7	-65399.1	2	1.00332	0.605524	0.217869	0.985143	0.0115287	0	0.000135402	0.0101554	0.986191	0.0362448	0.000131408	0.00985582	0.963555	0.02603	0.977047	0.0244431	0.330965	0.0106612	0.000135396	0.010155	0.999982	36.6344
62	-62462.5	-62462.6	-65493	2	0.0601153	0.97039	0.0130539	1.00344	0.0114236	0	7.80191e-06	0.0101614	1.01339	0.0368151	7.8556e-06	0.0102313	1.01904	0.026486	1.00557	0.0253318	0.337022	0.0106827	7.80434e-06	0.0101645	-0.999353	654.459
63	-62563	-62563.7	-65627.1	2	1.41637	0.492538	0.30756	1.02498	0.0115667	0	0.00019128	0.0101502	0.960205	0.0365275	0.000200954	0.0106636	0.988187	0.0263532	1.02914	0.0278339	0.316655	0.0106717	0.000191218	0.0101469	-0.999971	27.3016
64	-62414.8	-62414.9	-65459.5	2	0.306625	0.857862	0.0665828	1.00196	0.0113867	0	0.000548561	0.00999642	1.01224	0.0364707	0.000550711	0.0100355	0.999058	0.0261455	0.986973	0.0244597	0.336682	0.0105848	0.000548474	0.00999482	0.290905	2.27114
65	-62624.9	-62625.2	-65512	2	0.728356	0.694767	0.158161	0.992775	0.0116224	0	0.00841035	0.010121	1.00905	0.0365061	0.00828926	0.00997658	0.996718	0.0264094	0.987782	0.0244976	0.33489	0.0105928	0.00840908	0.0101182	0.11272	0.130763
66	-62558.7	-62558.8	-65536.7	2	0.0191217	0.990485	0.00415223	0.994501	0.0115487	0	2.56654e-06	0.0101484	0.9808	0.036298	2.53839e-06	0.0100371	0.977648	0.0262646	0.996786	0.0254457	0.32722	0.0106327	2.56564e-06	0.0101448	0.99982	1970.37
67	-62562	-62562.2	-65472.4	2	0.512681	0.773878	0.111327	0.993976	0.0115556	0	0.00674306	0.0101202	1.00815	0.0360996	0.00666206	0.010001	1.00765	0.0263465	0.999501	0.0247313	0.336164	0.0105057	0.00674182	0.0101174	0.0437139	0.164426
68	-62559.8	-62560.1	-65463.7	2	0.591288	0.744052	0.128397	0.989735	0.011574	0	8.10768e-05	0.0100882	1.00011	0.036475	7.94209e-05	0.00988218	0.982368	0.026428	0.982257	0.0244061	0.332898	0.0106241	8.10383e-05	0.0100834	0.999997	61.1148
69	-62546.4	-62546.4	-65622.5	2	0.107044	0.947885	0.0232442	1.00168	0.01144	0	1.36275e-05	0.0100441	0.994913	0.0362219	1.36733e-05	0.0100778	1.0023	0.0262875	1.00743	0.0254166	0.330664	0.0105378	1.3633e-05	0.0100481	-0.999917	371.216
70	-62601.2	-62601.3	-65650.4	2	0.101616	0.950461	0.0220656	1.01069	0.0115137	0	1.33932e-05	0.00993803	1.00863	0.0368074	1.36812e-05	0.0101517	1.00122	0.0264894	0.992649	0.0250055	0.330699	0.0105726	1.33914e-05	0.00993672	0.999842	368.217
71	-62418.9	-62419	-65473.3	2	0.193736	0.907676	0.0420693	1.00273	0.0114229	0	2.56307e-05	0.0100489	0.99007	0.0362282	2.57706e-05	0.0101037	0.979994	0.0260757	0.989823	0.0249973	0.330169	0.0105867	2.56164e-05	0.0100433	0.999944	194.037
72	-62452.2	-62452.2	-65649.4	2	8.61255e-05	0.999957	1.87019e-05	1.01416	0.0113558	0	1.2069e-08	0.01012	1.00522	0.0365457	1.24133e-08	0.0104087	1.005	0.0262033	0.999778	0.0253722	0.332076	0.0105509	1.20696e-08	0.0101205	0.9983	418450
73	-62373.4	-62373.6	-65439.3	2	0.436009	0.804122	0.0946781	0.998098	0.0113548	0	5.64374e-05	0.0100135	0.969077	0.0355629	5.62229e-05	0.00997548	0.98388	0.0258831	1.01528	0.0259194	0.32751	0.0105497	5.64275e-05	0.0100118	-0.998906	89.9582
74	-62460.3	-62460.3	-65470.6	2	0.00286185	0.99857	0.000621443	0.994679	0.0114008	0	3.81249e-07	0.00997533	0.997991	0.0360847	3.77203e-07	0.00986945	0.996782	0.0260727	0.998789	0.0248327	0.334122	0.0105611	3.81091e-07	0.00997119	0.985105	12871.4
75	-62453.2	-62453.3	-65419.2	2	0.197453	0.90599	0.0428764	0.993103	0.0115017	0	0.00362478	0.0100351	0.97965	0.0358858	0.00357495	0.00989748	0.970311	0.025956	0.990467	0.0249703	0.328978	0.010575	0.00362703	0.0100411	0.109109	0.190766
76	-62393.2	-62393.2	-65286	2	0.111717	0.945673	0.0242591	0.98328	0.0114182	0	0.00312919	0.010125	1.00944	0.036104	0.00302542	0.00978913	1.00922	0.0261925	0.999782	0.0245111	0.341668	0.010634	0.00312869	0.0101231	0.0293632	0.242849
77	-62395.6	-62395.7	-65479.6	2	0.140539	0.932142	0.0305177	1.01107	0.0113974	0	1.84352e-05	0.0101133	1.007	0.0365438	1.88455e-05	0.0103384	0.998306	0.0261417	0.991368	0.0250162	0.333755	0.0105855	1.84217e-05	0.0101059	0.999836	271.895
78	-62373.2	-62373.4	-65395.6	2	0.420322	0.810454	0.0912717	1.00127	0.0113929	0	0.00400548	0.0100538	1.0127	0.0361469	0.00401563	0.0100794	0.99704	0.0258809	0.984539	0.0242933	0.337947	0.0105161	0.00400425	0.0100504	0.154246	0.180858
79	-62459.3	-62459.6	-65472.4	2	0.612278	0.736284	0.132955	1.01238	0.0115155	0	8.34647e-05	0.0101048	0.961554	0.0364602	8.55434e-05	0.0103564	0.979777	0.0262607	1.01895	0.0271234	0.32089	0.0107503	8.34638e-05	0.0101046	-0.999927	61.6813
80	-62541.6	-62542.5	-65514.8	2	1.81429	0.403676	0.393967	1.01606	0.0116139	0	0.00740744	0.0101644	0.973281	0.0364159	0.00764722	0.0104964	0.992616	0.0263956	1.01987	0.0269822	0.322945	0.010658	0.00740761	0.0101636	-0.0677338	0.215091
81	-62443.3	-62444.8	-65336.6	2	2.9869	0.224597	0.648597	0.988944	0.0115683	0	0.015159	0.0101652	1.02045	0.0364068	0.0148257	0.00994616	0.986355	0.0261877	0.96659	0.0235747	0.341613	0.0105947	0.0151525	0.010157	0.198857	0.0916959
82	-62405.4	-62409.6	-65380.9	2	8.44014	0.0146976	1.83275	0.996081	0.011397	0	0.00756625	0.0101501	1.10436	0.0375831	0.00750705	0.0100678	1.03172	0.026283	0.934231	0.021296	0.360972	0.0105271	0.00756285	0.0101444	0.440074	0.216646
83	-62512	-62512.1	-65475.2	2	0.192401	0.908282	0.0417794	0.990655	0.0114601	0	2.49681e-05	0.0101714	1.00213	0.0363372	2.45036e-05	0.00998217	1.01206	0.0264792	1.00991	0.0252541	0.33605	0.0106343	2.4962e-05	0.0101689	-0.999999	205.707
84	-62479	-62480.8	-65333.6	2	3.43356	0.179644	0.745588	0.970605	0.011515	0	0.000460012	0.0100819	1.01025	0.036098	0.000433366	0.00949776	0.968838	0.0259853	0.959007	0.0228971	0.339861	0.0105729	0.000460055	0.0100828	0.999972	10.5053
85	-62542.8	-62543	-65468.5	2	0.430719	0.806251	0.0935295	0.989192	0.0115006	0	5.70436e-05	0.0100286	0.983065	0.0360618	5.58172e-05	0.00981302	0.997918	0.0264237	1.01511	0.0256693	0.330554	0.0106321	5.70379e-05	0.0100276	-0.998799	89.1345
86	-62450.7	-62451.5	-65407.6	2	1.76066	0.414647	0.382322	1.00058	0.011536	0	0.007735	0.0101249	1.00953	0.036446	0.00774399	0.010137	0.976918	0.0258883	0.967698	0.0240108	0.334973	0.0105722	0.00773517	0.010124	0.2282	0.131239
87	-62415.5	-62415.5	-65468.9	2	0.000334308	0.999833	7.25941e-05	1.0057	0.0114126	0	6.65293e-08	0.0100443	0.988523	0.0360239	6.72903e-08	0.0101592	0.988087	0.0259882	0.999558	0.0253209	0.329757	0.0105369	6.65221e-08	0.0100432	0.846785	63882.6
88	-62464.8	-62466	-65391.2	2	2.50092	0.286373	0.543068	0.985186	0.0114523	0	0.000329187	0.0101731	1.0493	0.0368239	0.000319506	0.00987385	1.013	0.0264344	0.965405	0.0228471	0.34857	0.0105742	0.000329136	0.0101715	0.999999	14.9163
89	-62435.6	-62435.6	-65457	2	0.0123265	0.993856	0.00267667	0.991634	0.0113623	0	1.56008e-06	0.0100182	1.00802	0.0360063	1.53409e-06	0.0098513	1.00553	0.0260583	0.997534	0.0244876	0.338086	0.0105206	1.55973e-06	0.010016	0.999998	3202.85
90	-62496.4	-62497.1	-65348.6	2	1.42301	0.490904	0.309003	0.976425	0.011518	0	0.000190403	0.0100969	1.01642	0.0363689	0.000181532	0.00962636	0.989437	0.0262759	0.973452	0.0234308	0.341039	0.010618	0.000190525	0.0101033	0.999954	25.8036
91	-62519.2	-62520.1	-65455.8	2	1.82747	0.401023	0.396831	1.00725	0.011641	0	0.0108599	0.0101578	0.968748	0.036314	0.0110179	0.01031	0.976982	0.0263324	1.0085	0.0265292	0.323551	0.0106918	0.0108599	0.0101557	0.0134725	0.145363
92	-62384.8	-62385.5	-65460.7	2	1.51899	0.467902	0.329845	1.01235	0.01141	0	0.0113346	0.010092	1.00986	0.0362777	0.0116163	0.0103457	1.00881	0.0260126	0.998953	0.0251853	0.336248	0.0105441	0.0113332	0.0100885	0.0585065	0.126892
93	-62507.4	-62507.7	-65638.5	2	0.644166	0.724638	0.139879	1.01833	0.0113957	0	8.23151e-05	0.0099941	1.00153	0.0365951	8.53597e-05	0.0103638	1.0201	0.0264481	1.01855	0.0261101	0.330392	0.0105783	8.22867e-05	0.00999064	-0.999983	61.8347
94	-62528.7	-62529.3	-65500.7	2	1.10043	0.576825	0.238956	1.00278	0.0115541	0	0.000149852	0.010115	1.01723	0.0370885	0.000150686	0.0101712	0.992617	0.0265049	0.975806	0.0243425	0.334981	0.0106737	0.000149961	0.0101223	0.999998	32.9289
95	-62486.2	-62486.9	-65433.4	2	1.37193	0.503603	0.297912	1.00087	0.0114858	0	0.000184198	0.0101762	0.991666	0.0364583	0.000184519	0.0101939	1.0189	0.0266643	1.02747	0.0263577	0.332345	0.0107036	0.000184233	0.0101781	-0.999959	28.3793
96	-62418.3	-62419.3	-65482.7	2	2.1347	0.343918	0.463544	0.990471	0.0113371	0	0.000266307	0.010219	1.04947	0.036464	0.000261256	0.0100251	1.01661	0.026121	0.968693	0.0229273	0.348523	0.0104525	0.000266251	0.0102168	1	18.5871
97	-62486.9	-62487.1	-65364.7	2	0.243658	0.8853	0.0529096	0.988016	0.0115152	0	0.00359505	0.0101916	0.995826	0.0361298	0.0035094	0.00994892	1.00016	0.0262233	1.00436	0.0251367	0.335253	0.0106386	0.00359408	0.0101886	-0.00700043	0.262736
98	-62503.5	-62503.5	-65558.3	2	0.0151494	0.992454	0.00328965	0.995916	0.0113445	0	1.87917e-06	0.0101639	1.04521	0.0366784	1.86385e-06	0.0100811	1.04242	0.0264897	0.997331	0.0240291	0.346612	0.0105266	1.87823e-06	0.0101589	0.999969	2697.02
99	-62418.8	-62419.9	-65516.6	2	2.22081	0.329426	0.482243	0.99985	0.0112995	0	0.000276554	0.00995241	1.06295	0.0367844	0.000276471	0.00994937	1.02894	0.0262777	0.968005	0.022746	0.350112	0.0104482	0.000276554	0.00995241	0.999999	17.4155
100	-62433	-62433	-65483.1	2	0.0402874	0.980058	0.00874829	0.994311	0.0113384	0	5.07671e-06	0.0103081	1.03242	0.0364814	5.0191e-06	0.0101912	1.02787	0.0264057	0.995595	0.0241929	0.344438	0.0105493	5.07719e-06	0.0103091	1	1010.77

## Sheet: Simulation results (ii)
Table C
Run	LogLikelihood (Unrestricted model)	LogLikelihood (No genetic variance mediator model)	LogLikelihood (No effect mediator model)	Chosen degrees of freedom	Chisquare test statistic	p-value LR test	-log 10 p-value'	Effect M on Y	SE	p-value Effect M on Y	Genetic variance M	SE	Genetic variance Y	SE	Indirect genetic effect	SE	Direct genetic effect	SE	Proportion of genetic variance Y not mediated by M	SE	SNP-based heritability Y	SE	SNP-based heritability M	SE	Genetic correlation between M and Y	SE
1	-69694.9	-72098.2	-69695.1	1	0.44339	0.505491	0.296287	0.00879559	0.0131994	0.50518	1.99379	0.0394471	0.976913	0.025301	0.000154244	0.000462495	0.959135	0.0396797	0.981802	0.0269503	0.491335	0.00956877	0.664544	0.00758214	0.7304	0.0116338
2	-69814.7	-72199.5	-69816.6	1	3.78093	0.0518399	1.28534	0.0255494	0.0131824	0.0526048	2.0263	0.0399189	0.987205	0.0252225	0.00132271	0.00136165	0.938578	0.0374496	0.950743	0.0243755	0.496994	0.00947397	0.670096	0.00754272	0.691141	0.0118158
3	-69899.3	-72348.3	-69899.4	1	0.0787784	0.77896	0.108485	-0.0036866	0.0131838	0.779761	2.02633	0.0397058	1.03341	0.0256279	2.75399e-05	0.000197053	1.04088	0.0403715	1.00723	0.0259944	0.511861	0.00929098	0.670987	0.00748656	0.697409	0.0116203
4	-69890.4	-72214.1	-69890.5	1	0.334573	0.562979	0.249508	-0.00743476	0.0128586	0.563135	1.94444	0.0391939	1.00651	0.0255026	0.00010748	0.000372119	1.02124	0.0395406	1.01464	0.0256157	0.503739	0.00944855	0.652006	0.0077644	0.703119	0.0119251
5	-69725	-72258.7	-69725.8	1	1.58496	0.208048	0.681837	-0.0167363	0.0133387	0.20958	2.00358	0.0392071	0.965171	0.025001	0.000561213	0.000896329	0.999989	0.0415122	1.03607	0.0294661	0.485501	0.00950537	0.668903	0.00747268	0.735949	0.0116767
6	-69706.9	-72113.7	-69707	1	0.0417175	0.838159	0.0766735	-0.00265566	0.0130054	0.8382	1.97395	0.0392469	1.03045	0.0254806	1.39213e-05	0.000136393	1.0357	0.0393692	1.00509	0.0250192	0.516485	0.00930482	0.663208	0.00763579	0.690198	0.0117652
7	-69795.3	-72216.3	-69795.3	1	0.0182726	0.892473	0.0494051	0.0017611	0.013086	0.892945	1.93728	0.0385971	1.03227	0.025831	6.00838e-06	8.92747e-05	1.02877	0.0397488	0.996604	0.0251646	0.508661	0.00936891	0.657793	0.00765742	0.704976	0.0117269
8	-69905.8	-72290.2	-69905.8	1	0.0207433	0.885481	0.052821	-0.0018961	0.0131447	0.885304	2.02007	0.0400144	1.01592	0.02565	7.26256e-06	0.000100717	1.01983	0.0407707	1.00384	0.0267293	0.504401	0.00941147	0.666434	0.0075918	0.717627	0.0115477
9	-69716.9	-72137.5	-69717.2	1	0.623478	0.429758	0.366776	0.0105791	0.0134054	0.430014	1.98333	0.0390335	0.992561	0.0254528	0.00022197	0.000561954	0.972434	0.0386075	0.979722	0.0252578	0.497465	0.00952489	0.669919	0.0075321	0.685465	0.0120012
10	-69792	-72153.5	-69792.1	1	0.0267786	0.870013	0.0604741	-0.00216558	0.0132018	0.869702	1.97593	0.0393226	0.963579	0.025197	9.26661e-06	0.000113011	0.96783	0.0395112	1.00441	0.0269891	0.486815	0.00961499	0.661874	0.00763456	0.709848	0.0119638
11	-69662.1	-72021.8	-69663.9	1	3.58469	0.0583144	1.23422	0.0253513	0.0133178	0.0569656	2.01913	0.0397813	1.01388	0.0256612	0.00129767	0.00136003	0.965281	0.0382033	0.95207	0.0241633	0.509103	0.00949258	0.673026	0.00753743	0.687758	0.0117269
12	-69778.1	-72214.5	-69778.2	1	0.136402	0.711884	0.147591	-0.00492194	0.0133278	0.711906	2.00809	0.0394648	1.00791	0.0255228	4.8647e-05	0.000263601	1.01788	0.0406203	1.00989	0.0269783	0.502295	0.00943143	0.670625	0.00751728	0.708163	0.0117147
13	-69833.7	-72311.5	-69834	1	0.558822	0.454735	0.342241	-0.00984594	0.013177	0.454939	2.02902	0.0397513	1.00773	0.0255079	0.000196699	0.000527106	1.02821	0.0412653	1.02032	0.0275962	0.503434	0.00943679	0.669383	0.0074791	0.720127	0.0115369
14	-69688.7	-72088.9	-69689.2	1	0.999938	0.317326	0.498495	0.013232	0.0132474	0.317872	1.95222	0.038683	0.98317	0.0254732	0.000341807	0.000683467	0.95786	0.0384802	0.974257	0.0252394	0.49331	0.00959315	0.662226	0.00759468	0.699654	0.0119087
15	-69693.1	-72184.7	-69693.1	1	0.0483902	0.825889	0.0830785	-0.00296892	0.0134748	0.825613	2.05398	0.0398936	0.993947	0.02532	1.81047e-05	0.000164395	1.00006	0.0411077	1.00615	0.0280553	0.498871	0.00945963	0.679071	0.00739075	0.718816	0.0115218
16	-69841.7	-72413.4	-69842.2	1	0.913858	0.339093	0.469681	-0.0129967	0.0136065	0.339486	2.05378	0.0396245	1.01391	0.0257556	0.000346912	0.000727417	1.04111	0.0423802	1.02682	0.0286335	0.500821	0.00945681	0.680611	0.00732673	0.715831	0.011574
17	-69805.6	-72290.6	-69805.6	1	2.07204e-05	0.996368	0.0015802	5.31941e-05	0.0135752	0.996874	2.07184	0.0401934	0.961848	0.0251152	5.86251e-09	2.99222e-06	0.961741	0.0403967	0.999889	0.0283425	0.485878	0.00959229	0.680494	0.00737482	0.711372	0.011808
18	-69827.3	-72203.4	-69827.6	1	0.665007	0.414798	0.382163	-0.010812	0.0132471	0.414398	1.98529	0.0394132	0.998365	0.0255074	0.000232078	0.000569417	1.02045	0.0410004	1.02212	0.0275465	0.497398	0.00947857	0.664333	0.00762048	0.717694	0.0117858
19	-69969.8	-72342.9	-69970	1	0.455718	0.499632	0.30135	-0.00882128	0.013066	0.499591	1.98098	0.0395763	0.985763	0.0254242	0.00015415	0.000457129	1.00348	0.0401452	1.01797	0.0269851	0.4929	0.00953618	0.658343	0.0076797	0.712265	0.0119716
20	-69771.3	-72214.4	-69771.8	1	0.928282	0.33531	0.474554	-0.0126169	0.0131024	0.335574	1.99614	0.039452	1.03424	0.0256898	0.000317758	0.00066099	1.06041	0.0412922	1.0253	0.0267831	0.513904	0.00932747	0.666013	0.00757151	0.713036	0.0115175
21	-69583.8	-71967.4	-69584	1	0.39352	0.530455	0.275351	-0.00817968	0.0130487	0.530754	1.93691	0.0386314	0.991947	0.0251986	0.000129593	0.000413868	1.00813	0.0395918	1.01632	0.0263615	0.501588	0.00946085	0.658492	0.00766445	0.70805	0.0118572
22	-69860.8	-72260.8	-69860.8	1	0.0723473	0.787949	0.103502	-0.00357445	0.0132357	0.787113	1.97687	0.0392664	1.03741	0.0260602	2.52579e-05	0.000187131	1.04462	0.0407824	1.00695	0.0258907	0.510941	0.00942555	0.664083	0.00761921	0.702157	0.0117122
23	-69744.8	-72157	-69744.9	1	0.178915	0.672308	0.172432	0.00560203	0.0132324	0.672036	1.99721	0.0394522	0.99067	0.0253501	6.26779e-05	0.000295923	0.979826	0.0389121	0.989054	0.0256236	0.499706	0.00952146	0.66758	0.00756565	0.692058	0.011931
24	-69716.8	-72166.9	-69716.9	1	0.0980853	0.75414	0.122548	0.00415918	0.0133088	0.75465	1.97915	0.0390269	0.989325	0.0253451	3.42369e-05	0.000219012	0.981211	0.0391661	0.991798	0.0260722	0.496069	0.00950216	0.667143	0.00755404	0.700043	0.0119296
25	-69897.7	-72247.5	-69898	1	0.598253	0.439245	0.357293	-0.0104077	0.0133793	0.436628	2.0132	0.0398464	1.00294	0.0257443	0.000218071	0.000561361	1.02435	0.0415972	1.02135	0.0278785	0.498037	0.00953364	0.668488	0.00758292	0.716452	0.0117899
26	-69833.9	-72274.7	-69834	1	0.203104	0.652227	0.185601	0.00599372	0.0132761	0.651652	2.07353	0.0404769	1.00235	0.0254346	7.4491e-05	0.000329779	0.990192	0.0400878	0.987875	0.0266076	0.503779	0.0094641	0.676394	0.00743927	0.707565	0.0115634
27	-69718.6	-72097.5	-69718.8	1	0.387383	0.533678	0.27272	0.00836309	0.0134357	0.533643	1.9919	0.039358	0.969805	0.0251718	0.000139316	0.000447246	0.953675	0.0389166	0.983367	0.0263681	0.488318	0.00955237	0.669876	0.00756986	0.699851	0.0119774
28	-69903.6	-72283.7	-69903.7	1	0.28195	0.595426	0.225172	0.00705205	0.0132755	0.595276	2.02769	0.0400459	0.989059	0.0254213	0.00010084	0.000379379	0.975274	0.0391813	0.986063	0.0259411	0.496118	0.00952841	0.669895	0.00756382	0.695183	0.0119026
29	-69948	-72359.5	-69948.2	1	0.415943	0.518969	0.284859	-0.00867842	0.0133993	0.517195	2.04031	0.0399746	1.00365	0.0257068	0.000153666	0.000474979	1.02112	0.0409678	1.01742	0.0272602	0.50034	0.00953661	0.673177	0.00747825	0.697571	0.0118902
30	-69927.6	-72201.7	-69927.8	1	0.370221	0.542884	0.265293	0.00788676	0.0129807	0.543469	1.90657	0.0386542	0.984007	0.0255347	0.000118591	0.000390037	0.96949	0.0375488	0.985247	0.0239633	0.492712	0.00960073	0.648563	0.00782029	0.677436	0.0123835
31	-69924.9	-72344.1	-69925	1	0.177096	0.67388	0.171417	-0.00569347	0.0134743	0.672628	2.02057	0.0398747	0.977147	0.0254614	6.5498e-05	0.000310212	0.988633	0.0408193	1.01175	0.0280642	0.487387	0.00959358	0.670269	0.00756101	0.713768	0.0119821
32	-69746.6	-72243.4	-69747.9	1	2.55689	0.109814	0.95934	0.0214902	0.0134602	0.110362	2.05754	0.0398559	0.988508	0.0251717	0.000950227	0.00118814	0.948736	0.0373224	0.959765	0.0242892	0.500629	0.00948217	0.681442	0.00736868	0.664354	0.0120265
33	-69855.9	-72205.7	-69856.1	1	0.470846	0.492598	0.307507	-0.00927214	0.013451	0.490616	2.02402	0.0399781	0.982212	0.0254815	0.00017401	0.000505417	1.00122	0.041428	1.01936	0.0284767	0.490793	0.00957153	0.671101	0.00756319	0.72046	0.0118021
34	-69747.2	-72139.6	-69747.2	1	0.00118257	0.972567	0.0120803	-0.000450126	0.0130821	0.972552	1.96433	0.0390145	1.00242	0.0253926	3.97998e-07	2.31353e-05	1.00331	0.0394216	1.00089	0.0258635	0.501889	0.00943137	0.661163	0.00762326	0.705343	0.0118045
35	-69486.2	-71987.4	-69486.2	1	0.00772079	0.929982	0.0315257	0.0011968	0.0136291	0.930026	2.02919	0.0391345	0.952674	0.0249393	2.90648e-06	6.61894e-05	0.95033	0.0397373	0.99754	0.0279661	0.487103	0.00963787	0.680872	0.00731319	0.70517	0.0118225
36	-69957.2	-72386.1	-69957.2	1	0.159369	0.689738	0.161316	-0.00525763	0.0131297	0.688834	2.02018	0.0399677	1.05077	0.0260848	5.58432e-05	0.000279083	1.06171	0.0413082	1.01041	0.0262064	0.516491	0.0093528	0.666646	0.00758622	0.710344	0.0115649
37	-69804.6	-72132.2	-69804.6	1	0.0359529	0.849613	0.0707789	0.00255232	0.0134248	0.849215	1.97136	0.0392164	1.00649	0.0258784	1.28421e-05	0.000135055	1.00137	0.0406681	0.994915	0.0266429	0.497161	0.00953605	0.665246	0.00762908	0.713569	0.0117307
38	-69858.3	-72143.1	-69858.5	1	0.577052	0.44747	0.349236	0.0100386	0.0132015	0.447006	1.9527	0.0391726	0.955589	0.0253312	0.000196782	0.000516992	0.936521	0.0383591	0.980046	0.0258222	0.481277	0.00970543	0.657239	0.00771456	0.702424	0.0121695
39	-69767.5	-72158.9	-69767.9	1	0.681247	0.409158	0.388109	0.0107348	0.0130051	0.409127	2.00953	0.0398743	1.00326	0.025328	0.000231571	0.000560427	0.981877	0.0389562	0.978692	0.0253854	0.505057	0.00942309	0.664407	0.00761195	0.708867	0.0116215
40	-69854.6	-72299	-69855.2	1	1.30001	0.254211	0.594805	-0.0153075	0.013434	0.25451	2.02267	0.0396358	0.98803	0.0254037	0.000473953	0.000833378	1.01956	0.041669	1.03191	0.0286624	0.492671	0.00949293	0.672381	0.00748229	0.717625	0.0117442
41	-69725.1	-72109.1	-69725.4	1	0.637733	0.424533	0.372089	-0.0104096	0.0130355	0.424544	1.98008	0.0394115	0.990996	0.0251949	0.000214563	0.000538046	1.01205	0.0401539	1.02124	0.02703	0.500529	0.00945699	0.661504	0.00764492	0.714448	0.011792
42	-69766.8	-72145.5	-69767.3	1	1.01978	0.312572	0.505051	-0.0131773	0.0130689	0.313311	1.96825	0.0392632	0.9784	0.025054	0.00034177	0.00067898	1.00465	0.0398857	1.02683	0.0271672	0.494697	0.00947518	0.660179	0.00766888	0.708549	0.011969
43	-69931.7	-72316.3	-69931.7	1	0.0158	0.899971	0.0457715	0.00165183	0.0131825	0.900282	2.01121	0.0397881	0.989025	0.0255052	5.48771e-06	8.75728e-05	0.98576	0.0396519	0.996699	0.0262743	0.495458	0.00955437	0.665418	0.0075721	0.701844	0.011849
44	-69769.9	-72245.5	-69770.1	1	0.444445	0.504985	0.296722	-0.00884691	0.0132609	0.504681	2.03159	0.0398212	0.975389	0.0251361	0.000159008	0.000477175	0.993472	0.0407042	1.01854	0.0281662	0.493106	0.00952808	0.670787	0.00748392	0.719618	0.0117218
45	-70031.7	-72428.5	-70032.3	1	1.1151	0.290976	0.536143	-0.0142517	0.0134207	0.288274	2.04339	0.0401315	1.01713	0.0259592	0.000415034	0.000782945	1.04659	0.0420154	1.02897	0.0278867	0.502254	0.00952182	0.672407	0.00750864	0.706967	0.0118545
46	-69934.5	-72332	-69934.5	1	0.00906247	0.924158	0.0342536	0.00126342	0.0132931	0.92428	2.03824	0.0401056	0.982358	0.0254191	3.2535e-06	6.84538e-05	0.979815	0.0401143	0.997412	0.0271797	0.491918	0.00956256	0.670023	0.00752763	0.712044	0.0118268
47	-69894.8	-72226.4	-69894.9	1	0.196819	0.657301	0.182236	0.00586515	0.0132064	0.65696	1.96666	0.0392449	1.01173	0.025853	6.76532e-05	0.00030447	1.00036	0.0392858	0.988758	0.0250762	0.501988	0.00952714	0.661306	0.00766723	0.69146	0.0119636
48	-69876.6	-72341.8	-69877.9	1	2.55523	0.10993	0.958885	-0.0211628	0.0132295	0.109672	2.02553	0.0396201	1.05842	0.0260343	0.000907165	0.00113713	1.10297	0.0424867	1.0421	0.0271723	0.521055	0.00928471	0.671967	0.00746324	0.704344	0.0114967
49	-69780.2	-72178.8	-69780.8	1	1.07675	0.299425	0.523711	-0.0137753	0.0132582	0.298805	1.96909	0.0390887	1.01539	0.0256238	0.00037365	0.000720406	1.04292	0.0406659	1.02711	0.0266613	0.505783	0.00942836	0.664851	0.00761959	0.697031	0.0119191
50	-69696.9	-72196	-69698.1	1	2.44854	0.117634	0.929466	-0.0207904	0.0133131	0.11837	2.02974	0.0396533	0.992395	0.0251242	0.000877339	0.0011264	1.03608	0.0419509	1.04402	0.029073	0.499199	0.00939579	0.673721	0.0074577	0.725435	0.0115645
51	-69840.7	-72210.7	-69841.1	1	0.780781	0.376902	0.423771	0.0116071	0.0131135	0.37609	1.99283	0.0395824	0.983731	0.0255363	0.000268484	0.000605877	0.96062	0.0392856	0.976507	0.026073	0.492959	0.00961024	0.661335	0.00761671	0.719301	0.011731
52	-69854.2	-72380.6	-69854.8	1	1.18513	0.276314	0.558598	-0.0146634	0.0134827	0.276783	2.03333	0.0394786	1.01656	0.0257689	0.000437197	0.000805345	1.04708	0.0421825	1.03002	0.0282187	0.502455	0.00944249	0.67594	0.00738618	0.713481	0.0115824
53	-69749.9	-72193.7	-69750.3	1	0.813144	0.367192	0.435106	0.012073	0.01338	0.366889	2.06888	0.0403388	0.995119	0.0253627	0.000301556	0.000667548	0.970799	0.0397884	0.975561	0.0265839	0.500199	0.00947285	0.678606	0.00742656	0.710658	0.0115019
54	-69835.6	-72226.2	-69835.7	1	0.115154	0.734351	0.134096	-0.00452714	0.0133316	0.734173	2.00164	0.0395511	0.988688	0.0254836	4.10236e-05	0.000241739	0.997957	0.0409422	1.00937	0.0277952	0.492166	0.00951779	0.667143	0.00756938	0.724468	0.0116954
55	-69726	-72187.5	-69726	1	0.00493598	0.943989	0.0250329	-0.000930724	0.0132331	0.943929	1.98833	0.0392598	0.995293	0.0253436	1.72239e-06	4.89833e-05	0.997164	0.0399999	1.00188	0.026762	0.498392	0.00945666	0.666366	0.00756713	0.713734	0.0117321
56	-69765.3	-72073.7	-69766.6	1	2.57727	0.108409	0.964937	0.0206545	0.012897	0.109267	1.95648	0.0393653	0.995232	0.0252602	0.000834649	0.00104014	0.955831	0.0373266	0.96041	0.0239089	0.500841	0.00944365	0.655923	0.00775876	0.698025	0.0118908
57	-69778.7	-72184.1	-69778.8	1	0.169856	0.68024	0.167338	-0.00529184	0.0129096	0.681867	1.93617	0.0387408	0.9649	0.0249919	5.42197e-05	0.000264702	0.975372	0.0390416	1.01085	0.0266925	0.487524	0.0095306	0.652247	0.00769652	0.720137	0.0119688
58	-69881.4	-72252.1	-69882.6	1	2.46708	0.116254	0.934592	0.0207721	0.0132336	0.116495	1.97446	0.0392344	0.982608	0.0255418	0.000851945	0.0010833	0.943507	0.0377839	0.960207	0.0245055	0.490986	0.00960566	0.662271	0.00762576	0.690434	0.0120687
59	-69879.5	-72166.1	-69880.4	1	1.93998	0.163671	0.786028	0.0181243	0.0130276	0.164158	1.96309	0.0393816	0.999978	0.0255084	0.000644853	0.000925332	0.965146	0.0379748	0.965167	0.0243193	0.498557	0.00947597	0.65737	0.00772762	0.698548	0.0119399
60	-69698.6	-72103.1	-69699.6	1	1.88591	0.169663	0.770412	-0.0179769	0.0130825	0.169404	1.92137	0.038469	1.00455	0.0255183	0.000620926	0.000905775	1.04079	0.0407076	1.03608	0.0269864	0.502176	0.00946867	0.655184	0.00770042	0.713141	0.0119071
61	-69891.1	-72332.7	-69891.3	1	0.436252	0.508937	0.293336	-0.008853	0.0133812	0.508229	2.02786	0.0398412	0.962688	0.0252381	0.000158935	0.000480944	0.980532	0.0406654	1.01854	0.0284025	0.484697	0.0096256	0.67021	0.00750778	0.714873	0.0119433
62	-69851.4	-72266.3	-69851.5	1	0.137716	0.710563	0.148398	-0.0049061	0.0131765	0.709641	2.0316	0.0398994	1.02706	0.0258038	4.89001e-05	0.000262819	1.03714	0.0410076	1.00981	0.0265558	0.511395	0.00942494	0.670035	0.00749624	0.707669	0.0115334
63	-69864.3	-72197.2	-69866.7	1	4.69023	0.0303345	1.51806	0.0288393	0.0132917	0.0300278	2.00293	0.0397375	0.988343	0.0256574	0.00166584	0.00153117	0.932488	0.0382595	0.943486	0.0248909	0.491681	0.00959382	0.665832	0.00760853	0.708801	0.0117645
64	-69796.3	-72255.9	-69796.3	1	0.0295202	0.863583	0.0636957	0.00226915	0.0132334	0.863853	2.02568	0.039739	0.990681	0.0253385	1.04303e-05	0.000121626	0.986166	0.0396181	0.995442	0.0264869	0.498726	0.00950918	0.670423	0.00749724	0.703987	0.0117863
65	-69932.7	-72510.8	-69932.8	1	0.311294	0.576887	0.238909	-0.00754902	0.0135825	0.578354	2.0724	0.0398052	0.997316	0.0255542	0.000118101	0.000425331	1.01304	0.041924	1.01577	0.0286861	0.493316	0.00946555	0.681054	0.00727429	0.718922	0.0115148
66	-69976.8	-72388.2	-69977	1	0.345741	0.556534	0.254508	0.00793137	0.013474	0.5561	2.05856	0.0402628	0.984891	0.0255834	0.000129497	0.000439615	0.969073	0.0400718	0.983939	0.0269479	0.49056	0.0095827	0.675319	0.00745752	0.706063	0.0117862
67	-69747.5	-72189.7	-69747.6	1	0.106438	0.744237	0.128289	-0.00433624	0.0133036	0.744466	1.96599	0.0389089	1.00428	0.0255702	3.69664e-05	0.000226939	1.01305	0.0405873	1.00873	0.0269495	0.498268	0.00944962	0.664592	0.0075864	0.716156	0.0117078
68	-69918.4	-72355.6	-69918.4	1	0.000736711	0.978346	0.00950746	-0.000353945	0.0134987	0.979081	2.0428	0.0399261	0.973604	0.0255435	2.55917e-07	1.95209e-05	0.974323	0.0408317	1.00074	0.0281791	0.485956	0.00965654	0.673311	0.00745855	0.719937	0.0118515
69	-70062.8	-72424.2	-70062.8	1	0.0521726	0.819325	0.0865438	-0.00295174	0.0129255	0.819362	2.00965	0.0402426	1.00873	0.0255841	1.75096e-05	0.000153403	1.01484	0.0405171	1.00605	0.0266307	0.500378	0.00942077	0.658252	0.00770089	0.72451	0.0116096
70	-69824.8	-72230.1	-69825.6	1	1.52613	0.216694	0.664153	0.0163666	0.0132736	0.217567	1.97201	0.0390603	0.993885	0.0256716	0.000528233	0.000855366	0.961727	0.0390658	0.967643	0.0255883	0.492588	0.00955283	0.662983	0.00759475	0.713287	0.011756
71	-69734.6	-72064.4	-69735.3	1	1.29448	0.255225	0.593077	0.0148511	0.0130372	0.254649	1.95642	0.0392131	0.979039	0.0253494	0.0004315	0.000756366	0.950395	0.0382076	0.970743	0.0250877	0.493978	0.00959041	0.657019	0.00770872	0.707305	0.011897
72	-69857.1	-72157.1	-69857.4	1	0.543063	0.461166	0.336143	0.00942418	0.0128005	0.461587	1.94025	0.0392761	0.999375	0.0254378	0.000172324	0.000467622	0.980897	0.0384193	0.98151	0.0247448	0.500535	0.00947327	0.649687	0.00781278	0.710609	0.0118725
73	-69699.3	-72035.7	-69699.3	1	0.00255492	0.959687	0.0178703	-0.000659882	0.0129991	0.959514	1.9442	0.0390348	0.992263	0.0252834	8.46591e-07	3.3357e-05	0.993547	0.0389638	1.00129	0.0255273	0.501054	0.00947863	0.656699	0.00772274	0.700266	0.0119094
74	-69835.1	-72338.7	-69835.5	1	0.845063	0.357953	0.446174	-0.0121175	0.0132098	0.35898	2.03228	0.0397314	0.998025	0.0253323	0.000298406	0.000651543	1.02304	0.0410924	1.02506	0.027827	0.500198	0.00943249	0.670725	0.00745658	0.716001	0.0116186
75	-69802	-72216.4	-69802	1	0.171301	0.678958	0.168157	0.0054461	0.0132194	0.680356	1.96589	0.0388862	0.972303	0.0252569	5.83081e-05	0.0002829	0.961989	0.0383822	0.989392	0.0255222	0.489721	0.00957665	0.662945	0.00757361	0.688779	0.0120729
76	-69704.5	-72128.7	-69707.3	1	5.46518	0.0193991	1.71222	-0.0311621	0.0133032	0.0191576	2.00996	0.0394173	1.01588	0.0254518	0.00195183	0.00167307	1.08088	0.0424814	1.06399	0.028638	0.509567	0.00937768	0.672049	0.0074879	0.708036	0.0116975
77	-69826.2	-72192.9	-69826.3	1	0.248564	0.618088	0.20895	0.00659041	0.013174	0.616892	2.01348	0.0399601	0.994448	0.0254404	8.74525e-05	0.000349378	0.981547	0.039076	0.987027	0.0256591	0.500935	0.00953166	0.6668	0.00761481	0.696387	0.0119159
78	-69759.3	-72177.5	-69759.4	1	0.126754	0.721821	0.14157	0.00465258	0.0131101	0.722676	2.0118	0.0396208	0.993385	0.0251339	4.35484e-05	0.000245303	0.984242	0.0388633	0.990795	0.0257459	0.501496	0.00941493	0.667986	0.00754037	0.698423	0.0117952
79	-69746.4	-72126.5	-69746.4	1	0.0310472	0.860135	0.0654333	-0.00236085	0.0133336	0.859461	1.99834	0.0395033	0.98148	0.0254847	1.1138e-05	0.000125844	0.986237	0.0405195	1.00485	0.0274711	0.493065	0.00961016	0.667278	0.00756792	0.717666	0.0117791
80	-69807.4	-72200.8	-69808	1	1.14191	0.285248	0.544777	0.0144822	0.0135074	0.283645	2.01698	0.0397117	0.992235	0.0256782	0.000423029	0.000787933	0.963771	0.0395602	0.971313	0.0261563	0.493871	0.0095823	0.672717	0.00753029	0.704984	0.011791
81	-69813.8	-72237.4	-69813.9	1	0.297404	0.585515	0.232462	-0.0072726	0.0133088	0.584756	2.02124	0.0397245	0.982341	0.0253464	0.000106905	0.000391592	0.997045	0.0405994	1.01497	0.0277015	0.494133	0.00955541	0.66997	0.00751455	0.712224	0.0118234
82	-69746.3	-72219.2	-69747.3	1	2.17335	0.14042	0.852572	-0.0193965	0.0131675	0.140736	2.05939	0.0401191	1.04587	0.025571	0.000774792	0.00105454	1.08744	0.0425121	1.03975	0.0277698	0.521119	0.0092066	0.676371	0.0074157	0.716592	0.0112111
83	-69837.4	-72104	-69838.3	1	1.73622	0.187618	0.726726	-0.0171537	0.012975	0.18615	1.92939	0.0390756	1.02553	0.0258135	0.000567719	0.000860817	1.06055	0.0411606	1.03415	0.0265117	0.508605	0.00941407	0.652218	0.0078085	0.713952	0.0117663
84	-69809.8	-72289.9	-69811.1	1	2.56542	0.109223	0.961685	-0.0213743	0.0133809	0.110181	1.99066	0.0390943	0.956183	0.0250486	0.000909459	0.00114149	0.999368	0.0410391	1.04516	0.0292139	0.48184	0.00959181	0.667479	0.0075126	0.71679	0.0120607
85	-69859.7	-72320.9	-69860.2	1	0.939533	0.332398	0.478342	-0.0129872	0.0134113	0.332856	2.00588	0.039197	0.996254	0.0255837	0.000338328	0.000699778	1.02246	0.0411243	1.0263	0.0277098	0.495963	0.00952016	0.670801	0.00745289	0.704425	0.0118433
86	-69874.6	-72263.9	-69874.9	1	0.639229	0.42399	0.372644	0.0107252	0.0134198	0.424171	2.07327	0.040441	0.989335	0.025276	0.000238487	0.000596156	0.968085	0.0394545	0.978521	0.0264228	0.496298	0.00945595	0.678801	0.00743175	0.699484	0.0117008
87	-69708.1	-72115.3	-69709	1	1.82329	0.176922	0.752218	0.0177646	0.0131922	0.178108	1.97413	0.0389786	0.984952	0.0252777	0.000623002	0.000923658	0.951524	0.0376666	0.966061	0.024484	0.496582	0.00952098	0.665001	0.00755986	0.687312	0.0119387
88	-69858.5	-72325.9	-69859.2	1	1.47709	0.22423	0.649306	-0.0162507	0.0133467	0.223385	2.04558	0.0399237	1.01026	0.0255917	0.000540204	0.000889028	1.0439	0.041771	1.03329	0.0280335	0.504476	0.00945653	0.674628	0.00744172	0.708361	0.0116854
89	-69768.6	-72263.9	-69769.2	1	1.0459	0.306453	0.513636	-0.0134494	0.013212	0.308692	2.02265	0.0394504	1.01051	0.0253151	0.000365871	0.000719952	1.03799	0.040897	1.0272	0.0272778	0.506211	0.00934429	0.672209	0.0074335	0.705261	0.0115867
90	-69768.9	-72228.7	-69771.8	1	5.83304	0.0157279	1.80333	-0.0324293	0.0134172	0.0156493	1.99057	0.0390905	0.990118	0.0254205	0.0020934	0.00173934	1.05775	0.0427512	1.06831	0.0296593	0.494858	0.00950299	0.669196	0.00750341	0.719816	0.0118079
91	-69933.4	-72341.1	-69933.5	1	0.33226	0.564332	0.248466	0.00773581	0.013378	0.563098	2.04011	0.0401665	0.974884	0.025527	0.000122086	0.000421908	0.959415	0.039965	0.984132	0.0271149	0.487876	0.00964898	0.670637	0.00752949	0.714592	0.0118199
92	-69636	-71968.9	-69637.1	1	2.07534	0.149697	0.824787	0.0185917	0.0129376	0.150711	1.94314	0.0388699	1.01057	0.0253642	0.000671647	0.000932944	0.975029	0.0376577	0.964833	0.0237549	0.508003	0.00938634	0.657612	0.00769174	0.694945	0.0117458
93	-69954.4	-72278.8	-69956.1	1	3.55783	0.0592651	1.2272	0.0245478	0.0130205	0.059387	1.99957	0.0397877	1.02324	0.0258029	0.00120493	0.00127506	0.976325	0.0378368	0.954147	0.0233633	0.508153	0.00943855	0.662406	0.00763675	0.685267	0.0117895
94	-69801.3	-72197.9	-69801.3	1	0.035631	0.850279	0.0704383	0.00250814	0.0133047	0.850473	2.01591	0.039741	0.992382	0.0256373	1.26816e-05	0.000134503	0.987205	0.0409232	0.994783	0.0275731	0.494423	0.00956882	0.668133	0.00754207	0.731526	0.0115275
95	-69789.3	-72168	-69789.3	1	0.00186607	0.965544	0.0152281	-0.000583276	0.013288	0.964988	1.97945	0.0392203	1.01961	0.0259849	6.73432e-07	3.0686e-05	1.02077	0.0402716	1.00113	0.0258182	0.507339	0.00955175	0.665296	0.00758775	0.69619	0.0118568
96	-69743.5	-72131.2	-69743.5	1	0.0145311	0.904051	0.0438069	0.00154997	0.0129068	0.904412	1.9652	0.0392499	1.00999	0.0253127	4.72122e-06	7.86143e-05	1.00689	0.0392493	0.996925	0.0255424	0.506299	0.00935897	0.658064	0.00768342	0.712148	0.0116744
97	-69789.8	-72144.2	-69790.9	1	2.25341	0.133321	0.875102	-0.019851	0.0132167	0.133106	1.97787	0.0392801	1.01242	0.0255481	0.000779403	0.00104044	1.05314	0.0415219	1.04021	0.027593	0.504417	0.00940188	0.66455	0.00761548	0.710795	0.0117379
98	-69744.3	-72140.9	-69744.3	1	0.0108555	0.917019	0.0376217	-0.00134559	0.0129231	0.917072	1.94776	0.0389015	1.04776	0.0258218	3.52661e-06	6.77509e-05	1.05049	0.0401075	1.0026	0.0250539	0.518284	0.0092774	0.657215	0.00767106	0.708582	0.011496
99	-69836.7	-72223.9	-69837.1	1	0.714277	0.398028	0.400087	-0.010942	0.0129462	0.398001	2.00056	0.039859	1.02645	0.0255043	0.000239524	0.000567547	1.04911	0.0407544	1.02207	0.0265535	0.512523	0.00932037	0.662149	0.00765826	0.714769	0.0116061
100	-69746.3	-72100.7	-69746.3	1	0.00647847	0.935848	0.0287945	-0.0010542	0.0130524	0.935628	1.96163	0.0391074	1.03236	0.0257426	2.18003e-06	5.39901e-05	1.03444	0.0396652	1.00201	0.0249888	0.514673	0.0093744	0.661126	0.00765362	0.69255	0.0117462

## Sheet: Simulation results (iii)
Table D
Run	LogLikelihood (Unrestricted model)	LogLikelihood (No genetic variance mediator model)	LogLikelihood (No effect mediator model)	Chosen degrees of freedom	Chisquare test statistic	p-value LR test	-log 10 p-value'	Effect M on Y	SE	p-value Effect M on Y	Genetic variance M	SE	Genetic variance Y	SE	Indirect genetic effect	SE	Direct genetic effect	SE	Proportion of genetic variance Y not mediated by M	SE	SNP-based heritability Y	SE	SNP-based heritability M	SE	Genetic correlation between M and Y	SE
1	-62459.5	-62460.1	-62460.1	2	1.32169	0.516415	0.287001	0.0132648	0.0114836	0.248046	0.000242686	0.010109	0.982319	0.0261094	4.2702e-08	1.77972e-06	0.981967	0.026105	0.999642	0.000269831	0.493522	0.00988257	0.000242533	0.0101027	0.858338	17.8693
2	-62420.7	-62421.5	-62423.4	2	1.64431	0.439484	0.357057	0.0267047	0.0114294	0.0194651	0.000428044	0.0100922	0.989321	0.0259357	3.05256e-07	7.20382e-06	0.990104	0.0259454	1.00079	0.000869057	0.497909	0.00977299	0.000427831	0.0100872	-0.712291	8.41761
3	-62517.3	-62518.2	-62517.3	1	0.0333722	0.855049	0.0680091	0.0021028	0.0114975	0.854883	0.0129643	0.0101931	1.0317	0.0263516	5.73247e-08	6.28142e-07	1.03169	0.0263516	0.999987	5.60756e-05	0.511176	0.00961477	0.0129552	0.010183	0.0277014	0.100395
4	-62448.6	-62448.6	-62448.9	2	0.00714077	0.996436	0.0015506	-0.00912103	0.0113608	0.422061	9.01877e-07	0.0100777	1.00492	0.0262314	7.50301e-11	8.38399e-07	1.0049	0.0262302	0.999983	0.000195971	0.502985	0.00977856	9.01908e-07	0.0100781	-0.99941	5583.66
5	-62487.2	-62487.2	-62487.8	2	0.101257	0.950632	0.0219877	-0.012574	0.0114962	0.274063	0.00221151	0.0100568	0.971407	0.0258913	3.4965e-07	1.71364e-06	0.971342	0.0258893	0.999933	0.000261109	0.487802	0.00984864	0.0022114	0.0100562	-0.0562497	0.275216
6	-62365.1	-62365.4	-62365.2	1	0.0328247	0.85623	0.0674098	-0.00201805	0.0112718	0.85791	6.38447e-05	0.0100704	1.0342	0.0261814	2.6001e-10	4.10848e-08	1.03417	0.0261826	0.999968	0.000153485	0.518111	0.00958088	6.38546e-05	0.0100719	-0.997882	78.6794
7	-62581.6	-62582.7	-62581.6	1	0.0132033	0.90852	0.0416655	0.00132671	0.0114246	0.907551	0.000261369	0.0101031	1.044	0.026706	4.60054e-10	1.95281e-08	1.04404	0.0267123	1.00004	0.000380262	0.513154	0.0096512	0.000261324	0.0101013	-0.999906	19.3235
8	-62525	-62525	-62525.3	2	0.0521588	0.974258	0.0113261	0.00890577	0.011473	0.43761	0.00233343	0.0100385	1.00949	0.0263649	1.8507e-07	9.2536e-07	1.00949	0.0263627	0.999996	0.000200106	0.501936	0.00977346	0.00233222	0.0100332	0.00510354	0.237411
9	-62461.2	-62462	-62461.3	1	0.136389	0.711898	0.147582	0.00425208	0.011536	0.712432	0.0114802	0.0101723	1.00056	0.026216	2.07564e-07	1.14265e-06	1.00062	0.0262191	1.00006	0.000229601	0.500754	0.00979773	0.0114789	0.0101689	-0.0625582	0.110806
10	-62441.5	-62442.4	-62441.5	1	0.023448	0.878298	0.0563582	-0.00173176	0.0115202	0.88051	0.00254915	0.0100872	0.95708	0.0259092	7.64486e-09	1.06025e-07	0.957027	0.0259113	0.999944	0.000346184	0.483974	0.00998229	0.00254722	0.0100794	-0.311546	0.655061
11	-62386.7	-62387.2	-62389.3	2	0.884679	0.642532	0.192106	0.025576	0.0113817	0.0246325	0.000116226	0.0100872	1.01606	0.0263328	7.6027e-08	6.59958e-06	1.01661	0.0263422	1.00055	0.000757019	0.510237	0.00977083	0.000116135	0.0100794	-0.999999	43.404
12	-62490.3	-62490.6	-62490.4	1	0.109996	0.740149	0.130681	-0.00378953	0.0114864	0.741465	0.00534157	0.0101092	1.01153	0.0263137	7.67076e-08	4.86451e-07	1.01149	0.0263135	0.999956	0.000105717	0.503886	0.00974865	0.0053425	0.0101104	-0.0806899	0.173387
13	-62472.2	-62472.7	-62472.3	1	0.149151	0.699348	0.155306	-0.0043664	0.0114118	0.702001	0.000123472	0.0100349	1.00894	0.0263355	2.35405e-09	1.91788e-07	1.00904	0.0263396	1.0001	0.00032346	0.503694	0.00978579	0.000123465	0.0100344	0.999943	40.6351
14	-62470.5	-62471	-62470.6	1	0.277246	0.598512	0.222927	0.00609254	0.011573	0.598578	0.0103617	0.0101831	0.989028	0.0262988	3.84618e-07	1.51137e-06	0.989044	0.0262998	1.00002	0.000163046	0.495395	0.00990807	0.0103682	0.0101875	-0.0123231	0.114199
15	-62438.5	-62439	-62439	2	0.916383	0.632426	0.19899	0.011062	0.0114837	0.335409	0.0023031	0.0101289	0.992899	0.026088	2.81825e-07	1.3696e-06	0.993136	0.0260887	1.00024	0.00045331	0.49856	0.00980663	0.00230303	0.0101284	-0.223264	0.548112
16	-62598	-62598.3	-62598.1	1	0.187631	0.664895	0.177247	-0.00496715	0.0115625	0.667493	0.00738591	0.0101497	1.02488	0.0266769	1.82229e-07	8.85126e-07	1.02492	0.0266775	1.00004	0.000183518	0.505125	0.0097688	0.00738228	0.0101436	0.0459584	0.137323
17	-62438.3	-62438.4	-62438.3	1	0.00235445	0.9613	0.0171412	0.000519991	0.011549	0.964088	0.0039616	0.0101283	0.958905	0.025817	1.07118e-09	4.76571e-08	0.958905	0.025817	1	1.19653e-05	0.484727	0.00992803	0.00396053	0.0101252	0.000508455	0.185371
18	-62518	-62518.1	-62518	1	0.00218448	0.962722	0.0164992	0.000565223	0.0115172	0.960858	0.00404461	0.0100886	0.999701	0.0263251	1.29216e-09	5.27535e-08	0.999699	0.0263251	0.999999	2.09327e-05	0.498162	0.00982728	0.00404405	0.0100869	0.0179963	0.182455
19	-62508	-62509.3	-62509.8	2	2.66079	0.264373	0.577783	-0.0220167	0.0114687	0.0548924	0.000345863	0.0100935	0.987611	0.0261814	1.67652e-07	4.89687e-06	0.988425	0.0261929	1.00082	0.000848067	0.493639	0.00985375	0.000345768	0.0100907	0.999999	14.6044
20	-62466.6	-62467.6	-62466.6	1	0.0263267	0.871105	0.0599295	-0.00183754	0.011431	0.872289	0.0100078	0.0100593	1.03497	0.0264664	3.37919e-08	4.22168e-07	1.03501	0.0264703	1.00004	0.000263825	0.514213	0.00965805	0.010009	0.0100587	0.105098	0.124232
21	-62359.2	-62359.6	-62359.7	2	0.798784	0.670728	0.173454	-0.0117057	0.0113867	0.303942	0.00626864	0.0100541	0.997586	0.0260151	8.58947e-07	2.15844e-06	0.997414	0.0260115	0.999828	0.000211595	0.503831	0.00977638	0.00626493	0.0100474	-0.0932524	0.161153
22	-62567.1	-62567.6	-62567.6	1	0.885571	0.34668	0.460071	-0.0106881	0.0114376	0.35006	0.000129927	0.0100551	1.0394	0.0267982	1.48424e-08	1.14921e-06	1.03965	0.0268022	1.00024	0.000444839	0.511759	0.00972738	0.000129975	0.0100588	0.999999	38.7054
23	-62389.9	-62389.9	-62390	2	0.010745	0.994642	0.00233324	0.00540244	0.011376	0.634861	1.38661e-06	0.0100472	0.994864	0.0260817	4.04701e-11	2.93241e-07	0.994851	0.0260814	0.999987	0.000109642	0.501432	0.00981149	1.38619e-06	0.0100442	0.999984	3622.84
24	-62457.2	-62457.8	-62457.5	1	0.654081	0.418657	0.378141	0.00931523	0.011505	0.41813	0.00763088	0.0101463	1.00041	0.0261222	6.62159e-07	1.86317e-06	1.00059	0.0261271	1.00018	0.000391624	0.500609	0.00975656	0.00763466	0.0101502	-0.109344	0.149774
25	-62539	-62539	-62539.1	2	0.00741007	0.996302	0.00160908	-0.00486268	0.0115235	0.673041	1.06844e-06	0.0101975	0.997327	0.0264427	2.5264e-11	2.41127e-07	0.997317	0.0264425	0.99999	0.000100364	0.496115	0.00988312	1.06892e-06	0.0102021	-0.996003	4753.05
26	-62399.9	-62400.9	-62400.5	1	1.24743	0.264044	0.578323	0.0128497	0.0115023	0.263932	0.0128604	0.0101572	0.997956	0.0261329	2.12345e-06	4.15794e-06	0.998145	0.0261342	1.00019	0.000424753	0.502064	0.0098056	0.012862	0.0101557	-0.0643381	0.104918
27	-62455.8	-62455.9	-62455.8	1	0.031425	0.859296	0.0658574	-0.00202855	0.0115443	0.860516	0.00305522	0.0101547	0.967297	0.025837	1.25722e-08	1.48864e-07	0.967285	0.0258371	0.999987	5.59711e-05	0.487504	0.00986973	0.00305434	0.0101516	-0.0550799	0.228364
28	-62453.1	-62455	-62453.3	1	0.371932	0.541953	0.266038	0.00704756	0.011579	0.542755	0.0149761	0.0101727	0.988012	0.0261285	7.43835e-07	2.50274e-06	0.988225	0.0261386	1.00022	0.000475087	0.495835	0.00985027	0.0149786	0.0101706	-0.123838	0.102773
29	-62498.9	-62499.9	-62499.7	1	1.75236	0.185581	0.731468	-0.0151962	0.0114936	0.18612	0.000279735	0.0100819	1.00261	0.0264354	6.45975e-08	2.33111e-06	1.00312	0.026447	1.00051	0.000661272	0.499989	0.00986187	0.000279753	0.0100825	1	18.026
30	-62503.3	-62503.3	-62503.7	2	0.0177619	0.991158	0.00385696	-0.00978111	0.0114446	0.392747	2.32325e-06	0.00997646	0.98367	0.0261711	2.22266e-10	9.54448e-07	0.98364	0.0261689	0.99997	0.00020801	0.492397	0.00988126	2.32199e-06	0.00997106	-0.999938	2146.84
31	-62548.6	-62548.9	-62549	2	0.766626	0.681599	0.166471	-0.0106853	0.0115512	0.354946	0.000141768	0.0100895	0.98279	0.0262556	1.61866e-08	1.1525e-06	0.983003	0.0262563	1.00022	0.000436379	0.490087	0.00990232	0.00014174	0.0100875	0.847036	30.1614
32	-62336.1	-62339.9	-62336.9	1	1.73307	0.188019	0.725797	0.0151649	0.0115422	0.188892	0.0255529	0.0102996	0.999983	0.0258899	5.87647e-06	9.29134e-06	1.00041	0.0259052	1.00043	0.000610423	0.505407	0.00970969	0.0255534	0.0102893	-0.0869378	0.0738825
33	-62517.2	-62517.7	-62517.2	1	0.018352	0.892241	0.049518	-0.00152826	0.0116126	0.895298	0.00419273	0.010188	0.974601	0.0262176	9.7924e-09	1.50576e-07	0.974571	0.0262188	0.999969	0.000214603	0.488086	0.00995835	0.00419083	0.0101831	-0.154582	0.258549
34	-62451.5	-62451.5	-62451.6	2	0.0014068	0.999297	0.000305482	0.00238463	0.0113963	0.834256	1.74224e-07	0.0100116	1.00522	0.0261564	9.90717e-13	5.69309e-08	1.00522	0.0261562	0.999998	4.92946e-05	0.502952	0.00974167	1.74254e-07	0.0100134	0.947899	27235.1
35	-62318.5	-62321.4	-62318.5	1	0.110632	0.739426	0.131105	-0.00387312	0.0116382	0.739291	0.0239545	0.0102973	0.953336	0.0257347	3.59343e-07	2.16617e-06	0.95339	0.0257371	1.00006	0.000241775	0.48709	0.00998659	0.0239453	0.0102841	0.0460852	0.0767515
36	-62554.2	-62555.3	-62554.3	1	0.133389	0.714943	0.145728	-0.00410047	0.0114001	0.719081	0.000267246	0.0100675	1.05863	0.0268731	4.49345e-09	1.71177e-07	1.05877	0.0268768	1.00013	0.000423776	0.519812	0.00962837	0.000267344	0.0100712	0.999964	18.841
37	-62608.6	-62608.8	-62608.6	1	0.15146	0.697144	0.156677	-0.00457003	0.0116197	0.694098	0.00526862	0.0101644	0.993678	0.0265153	1.10036e-07	5.99321e-07	0.993731	0.0265172	1.00005	0.000218214	0.492137	0.00991189	0.00526703	0.0101607	0.0797961	0.177043
38	-62497.1	-62497.1	-62497.1	1	0.168824	0.681159	0.166751	-0.00472044	0.0116049	0.684182	0.00425366	0.0100992	0.949643	0.0260068	9.47825e-08	5.1761e-07	0.949639	0.0260065	0.999996	0.000107851	0.47868	0.0100508	0.00425112	0.0100928	-0.00700158	0.180616
39	-62378.1	-62378.3	-62378.4	2	0.403631	0.817246	0.0876474	0.00873066	0.0113427	0.44147	5.10981e-05	0.0101476	1.00325	0.026044	3.89492e-09	7.73508e-07	1.00313	0.0260422	0.999875	0.000161873	0.505098	0.00973796	5.11071e-05	0.0101494	0.999995	99.276
40	-62527.8	-62528	-62528.2	2	0.481978	0.78585	0.10466	-0.0109513	0.0115865	0.344571	0.00693144	0.0100849	0.982755	0.0261723	8.31287e-07	2.13946e-06	0.982769	0.0261725	1.00001	0.000266108	0.490587	0.00987121	0.00693512	0.0100893	0.00704323	0.139402
41	-62373.3	-62373.6	-62373.3	1	0.10556	0.745257	0.127694	-0.00369593	0.0113589	0.744895	8.32545e-05	0.0100816	0.993916	0.0259806	1.13725e-09	1.37921e-07	0.993984	0.0259828	1.00007	0.000268992	0.5018	0.00978187	8.32118e-05	0.0100764	0.999992	60.5488
42	-62387.3	-62387.3	-62387.3	1	0.0122762	0.911777	0.0401116	0.0012892	0.0113914	0.909893	0.000479931	0.00998189	0.981093	0.0258235	7.97663e-10	2.17604e-08	0.981101	0.0258236	1.00001	9.8277e-05	0.495893	0.00979726	0.000479848	0.00998015	-0.152797	1.6734
43	-62482.9	-62483.6	-62483	1	0.189227	0.663561	0.178119	-0.00496284	0.0114858	0.665681	0.00191751	0.00998598	0.98229	0.0261835	4.72278e-08	3.30312e-07	0.982425	0.0261893	1.00014	0.000399507	0.492466	0.00990345	0.00191734	0.009985	0.312526	0.851623
44	-62405.2	-62405.4	-62405.2	1	0.0656715	0.797747	0.0981351	-0.00296328	0.0114725	0.79618	0.00616034	0.0100973	0.975794	0.0259025	5.40943e-08	4.28323e-07	0.9758	0.0259029	1.00001	8.69101e-05	0.493151	0.0098632	0.00615637	0.01009	0.0133481	0.147756
45	-62577.6	-62577.6	-62578	2	0.130787	0.936699	0.0284	-0.0109853	0.0115601	0.341968	0.00223474	0.0101766	1.02255	0.0267823	2.69684e-07	1.3532e-06	1.02262	0.026782	1.00007	0.000303846	0.504766	0.00983633	0.00223505	0.0101779	0.0701295	0.292401
46	-62489.4	-62489.5	-62489.7	2	0.204116	0.902977	0.0443233	0.00912273	0.0115378	0.429131	0.00369585	0.0100985	0.984968	0.0262223	3.07584e-07	1.14583e-06	0.98502	0.0262218	1.00005	0.000260613	0.493096	0.00989642	0.0036975	0.0101027	-0.0473811	0.201656
47	-62546.8	-62546.9	-62546.9	1	0.316503	0.573717	0.241303	0.00647438	0.0114984	0.57339	0.00163744	0.0100669	1.01261	0.0265811	6.86375e-08	4.88095e-07	1.0127	0.026583	1.00009	0.000272568	0.502364	0.00983682	0.0016365	0.010061	-0.167281	0.58661
48	-62518.6	-62519.5	-62519.7	2	1.91343	0.384152	0.415497	-0.017222	0.0114271	0.131778	0.00400752	0.0100795	1.05792	0.0268359	1.18862e-06	3.3951e-06	1.05846	0.0268475	1.00051	0.000642525	0.520807	0.0096291	0.00401093	0.0100877	0.237771	0.346692
49	-62482.4	-62482.8	-62483.1	2	0.669209	0.715621	0.145317	-0.0127394	0.0114893	0.267516	0.00817435	0.0101301	1.01988	0.0263814	1.32663e-06	2.90329e-06	1.0199	0.0263799	1.00002	0.00030132	0.507791	0.00972477	0.00817035	0.0101239	0.00823017	0.12688
50	-62418.3	-62418.5	-62418.4	1	0.264845	0.606811	0.216947	-0.0058985	0.0114122	0.605254	8.33727e-05	0.0100282	0.995315	0.0259926	2.90073e-09	3.49191e-07	0.995408	0.0259961	1.00009	0.000284824	0.500522	0.00975719	8.33355e-05	0.0100237	0.863853	51.9493
51	-62484.3	-62485.3	-62484.4	1	0.300065	0.583842	0.233705	0.00630252	0.0114981	0.5836	0.00258416	0.0099843	0.987656	0.0263629	1.02647e-07	5.42872e-07	0.987452	0.0263638	0.999794	0.000307576	0.49434	0.00994082	0.0025851	0.00998777	0.319932	0.652241
52	-62579.2	-62579.8	-62579.9	2	1.15496	0.561311	0.250796	-0.0138502	0.0115932	0.232211	0.00930628	0.0101798	1.01724	0.0265779	1.78521e-06	3.57256e-06	1.01742	0.026579	1.00018	0.000424572	0.502501	0.00978436	0.00930882	0.010181	0.0655322	0.124963
53	-62413.4	-62413.4	-62414.2	2	0.0077493	0.996133	0.00168274	0.0149078	0.0114514	0.192973	1.06278e-06	0.0101089	0.987691	0.0260454	2.36194e-10	2.24662e-06	0.987661	0.026041	0.999969	0.000332375	0.497275	0.00983362	1.06309e-06	0.0101118	0.99264	4720.64
54	-62554.9	-62555	-62554.9	1	0.0244065	0.875855	0.0575678	0.00186142	0.011567	0.872152	0.000850459	0.0101426	0.987374	0.0263055	2.94676e-09	5.06662e-08	0.987356	0.0263055	0.999982	8.92592e-05	0.491736	0.00988888	0.00085021	0.0101396	0.161385	1.03763
55	-62462.8	-62463.1	-62463.1	2	0.625584	0.731402	0.135844	-0.00936799	0.0114276	0.412347	8.08881e-05	0.0101087	1.00363	0.0261678	7.09868e-09	8.87297e-07	1.0038	0.0261689	1.00017	0.000377059	0.501833	0.00975347	8.09044e-05	0.0101107	0.999894	62.4964
56	-62400.5	-62401.1	-62401.8	2	1.14031	0.565439	0.247614	0.0182256	0.0113824	0.109331	0.000147028	0.0101427	1.00055	0.025964	4.88383e-08	3.37018e-06	1.00099	0.0259719	1.00044	0.000627767	0.503188	0.00971325	0.00014702	0.0101421	-0.999971	34.5007
57	-62432.2	-62433.5	-62432.9	1	1.414	0.234394	0.630054	-0.0132675	0.011393	0.244212	0.000322795	0.0101539	0.974551	0.0258611	5.68201e-08	1.79058e-06	0.975022	0.0258697	1.00048	0.000654781	0.491167	0.00983756	0.000322892	0.0101568	0.999999	15.7365
58	-62526.8	-62526.8	-62526.8	1	0.00715373	0.932595	0.0303067	0.000956706	0.0114948	0.933669	1.51742e-06	0.0100544	0.98888	0.0262528	1.38888e-12	9.20287e-09	0.988878	0.0262527	0.999998	2.24513e-05	0.493412	0.00986767	1.51729e-06	0.0100535	0.978776	3242.74
59	-62508.8	-62509	-62509.6	2	0.461286	0.794023	0.100167	0.0139342	0.0114224	0.222501	5.88139e-05	0.0101424	1.00269	0.0262196	1.14194e-08	1.96948e-06	1.00291	0.0262236	1.00021	0.000449687	0.499842	0.00976518	5.87885e-05	0.010138	-0.999992	86.2332
60	-62470.3	-62470.8	-62470.3	1	0.0674291	0.795117	0.0995687	-0.00299116	0.0114059	0.793131	0.000453404	0.010043	1.01046	0.0262908	4.05661e-09	9.48164e-08	1.01039	0.0262916	0.999932	0.000224973	0.504437	0.00975743	0.000453303	0.0100407	-0.538786	5.98002
61	-62476.2	-62476.7	-62477.1	2	1.00333	0.605522	0.21787	-0.01481	0.0115288	0.198927	0.000133776	0.0101551	0.963177	0.0260233	2.9342e-08	2.22821e-06	0.963513	0.0260293	1.00035	0.000563665	0.484849	0.00996976	0.000133773	0.0101549	0.999972	37.9627
62	-62462.5	-62462.6	-62462.6	2	0.0601189	0.970388	0.0130547	0.00344373	0.0114236	0.763066	7.8243e-06	0.0101616	1.01912	0.0264886	9.27904e-11	1.20507e-07	1.01914	0.0264879	1.00002	0.000127677	0.508022	0.00978201	7.82664e-06	0.0101646	-0.999957	649.382
63	-62563	-62563.7	-62565.3	2	1.41633	0.492548	0.307551	0.0250464	0.0115667	0.0303582	0.000193265	0.0101502	0.987526	0.0263445	1.21239e-07	6.36928e-06	0.988218	0.0263538	1.0007	0.000827758	0.491412	0.0099007	0.000193202	0.0101469	-0.999948	26.274
64	-62414.8	-62414.9	-62414.8	1	0.0298613	0.862805	0.0640871	0.00195808	0.0113867	0.863467	0.000549946	0.0099965	0.999116	0.0261456	2.10854e-09	4.53442e-08	0.999091	0.0261461	0.999975	0.000121411	0.502102	0.00979792	0.000549857	0.00999486	0.269195	2.48644
65	-62624.9	-62625.2	-62625.1	1	0.388903	0.532876	0.273373	-0.007272	0.0116221	0.531509	0.00835439	0.0101198	0.996626	0.0264075	4.41796e-07	1.51169e-06	0.996655	0.0264083	1.00003	0.000201863	0.492587	0.00983615	0.00835334	0.0101172	0.0220211	0.1272
66	-62558.7	-62558.8	-62558.9	2	0.0191283	0.990481	0.00415366	-0.00550529	0.0115486	0.633572	2.53097e-06	0.0101484	0.977691	0.026266	7.67091e-11	3.07578e-07	0.977708	0.0262656	1.00002	0.000156015	0.487652	0.00993737	2.53009e-06	0.0101448	0.999797	2004.5
67	-62562	-62562.2	-62562.1	1	0.271603	0.602259	0.220217	-0.0060169	0.0115553	0.602574	0.00669349	0.0101192	1.0077	0.0263479	2.42325e-07	9.97594e-07	1.00766	0.0263467	0.999963	0.000109322	0.499586	0.00976112	0.00669235	0.0101166	-0.0383474	0.142983
68	-62559.8	-62560.1	-62560.2	2	0.591251	0.744066	0.128388	-0.0102278	0.0115739	0.376864	8.43957e-05	0.0100885	0.982185	0.0264271	8.82841e-09	1.05554e-06	0.982367	0.026428	1.00019	0.00040567	0.489508	0.00997777	8.43542e-05	0.0100836	0.976126	58.3592
69	-62546.4	-62546.4	-62546.4	1	0.0220988	0.881824	0.0546178	0.00173742	0.01144	0.879287	1.396e-05	0.0100442	1.00228	0.0262868	4.21398e-11	3.03266e-08	1.00229	0.0262873	1.00001	0.000114246	0.497838	0.00977725	1.39655e-05	0.0100481	-0.999537	359.576
70	-62601.2	-62601.3	-62601.7	2	0.101592	0.950473	0.0220604	0.01074	0.0115138	0.350925	1.32376e-05	0.00993798	1.00139	0.026493	1.52692e-09	1.14632e-06	1.00131	0.026491	0.999922	0.000206251	0.495436	0.00985066	1.32359e-05	0.0099367	0.995231	373.543
71	-62418.9	-62419	-62418.9	1	0.0573063	0.810805	0.0910834	0.00269643	0.0114229	0.813391	2.58925e-05	0.0100489	0.979988	0.0260754	1.88257e-10	7.30824e-08	0.979961	0.0260751	0.999972	9.27521e-05	0.494292	0.00990331	2.58779e-05	0.0100433	0.999945	194.047
72	-62452.2	-62452.2	-62453	2	7.93412e-05	0.99996	1.72287e-05	0.01417	0.0113558	0.212099	2.03059e-08	0.0101199	1.00506	0.0262059	4.07718e-12	2.03196e-06	1.00506	0.0262044	0.999997	0.000322736	0.502875	0.00976468	2.0307e-08	0.0101205	0.724003	180411
73	-62373.4	-62373.6	-62373.4	1	0.029052	0.864659	0.0631551	-0.00188556	0.0113547	0.868109	5.64916e-05	0.0100134	0.983978	0.0258835	2.00847e-10	3.56621e-08	0.98395	0.025884	0.999971	0.000149205	0.497592	0.00980846	5.64822e-05	0.0100117	-0.999931	88.604
74	-62460.3	-62460.3	-62460.4	2	0.00285168	0.998575	0.000619235	-0.0052866	0.0114008	0.64286	4.71274e-07	0.00997521	0.996779	0.0260724	1.31712e-11	2.78789e-07	0.996785	0.0260728	1.00001	0.00012979	0.499406	0.00976341	4.71083e-07	0.00997116	0.848354	8978.34
75	-62453.2	-62453.3	-62453.4	2	0.197415	0.906008	0.0428681	-0.00686853	0.0115014	0.550379	0.00356015	0.0100338	0.970249	0.0259557	1.67956e-07	7.35263e-07	0.970288	0.0259555	1.00004	0.000210212	0.488435	0.00989806	0.00356246	0.01004	0.0482303	0.205819
76	-62393.2	-62393.2	-62394.2	2	0.111725	0.945669	0.0242607	-0.0167224	0.0114182	0.143048	0.00312186	0.0101249	1.00926	0.0261934	8.72989e-07	3.07772e-06	1.00921	0.0261923	0.999952	0.0003624	0.507016	0.00975457	0.00312137	0.010123	-0.0262482	0.209126
77	-62395.6	-62395.7	-62396.1	2	0.140549	0.932138	0.0305197	0.0110671	0.0113973	0.331536	1.85554e-05	0.0101135	0.998476	0.0261449	2.27267e-09	1.23872e-06	0.998381	0.026143	0.999905	0.000209079	0.502813	0.00981256	1.85415e-05	0.010106	0.999986	272.508
78	-62373.2	-62373.4	-62373.2	1	0.0123092	0.911659	0.0401677	0.00122431	0.0113928	0.914421	0.00398053	0.0100534	0.997057	0.0258806	5.96651e-09	1.1201e-07	0.997043	0.0258809	0.999986	0.000118529	0.503018	0.00971499	0.00397933	0.01005	0.0929607	0.214933
79	-62459.3	-62459.6	-62459.9	2	0.612273	0.736286	0.132953	0.0123803	0.0115156	0.282332	8.35647e-05	0.0101048	0.979622	0.026261	1.28082e-08	1.549e-06	0.979846	0.026262	1.00023	0.000455516	0.492296	0.00996742	8.35635e-05	0.0101047	-0.999923	60.4754
80	-62541.6	-62542.5	-62542.6	2	1.81428	0.403678	0.393965	0.0161013	0.0116139	0.16563	0.007396	0.0101642	0.992171	0.0263869	1.91742e-06	3.83661e-06	0.992597	0.0263954	1.00043	0.000619985	0.494054	0.00989543	0.0073962	0.0101634	-0.154044	0.171184
81	-62443.3	-62444.8	-62443.8	1	0.914661	0.338881	0.469953	-0.0110616	0.0115684	0.338977	0.0151728	0.0101654	0.986114	0.0261842	1.85653e-06	4.08282e-06	0.986328	0.0261872	1.00022	0.000438619	0.4957	0.00989578	0.0151664	0.0101572	0.0782581	0.0978554
82	-62405.4	-62409.6	-62405.4	1	0.119466	0.729615	0.136906	-0.00390216	0.0113972	0.732065	0.00758863	0.0101502	1.03141	0.0262525	1.15551e-07	6.96253e-07	1.03167	0.026282	1.00025	0.000778283	0.515356	0.00961542	0.00758535	0.0101447	0.368783	0.272542
83	-62512	-62512.1	-62512.3	2	0.192388	0.908288	0.0417765	-0.00932988	0.01146	0.415575	2.50845e-05	0.0101715	1.01225	0.0264826	2.18352e-09	8.85399e-07	1.01216	0.0264809	0.999907	0.000168816	0.503444	0.0098093	2.50782e-05	0.0101689	-0.999925	202.711
84	-62479	-62480.8	-62482.3	2	3.43354	0.179645	0.745584	-0.0294136	0.011515	0.0106382	0.000461297	0.0100818	0.967678	0.0259696	3.99095e-07	8.73181e-06	0.968921	0.0259868	1.00128	0.00108206	0.486451	0.00991178	0.000461342	0.0100828	0.999871	10.9367
85	-62542.8	-62543	-62543.2	2	0.430711	0.806255	0.0935278	-0.0107883	0.0115006	0.348212	5.74153e-05	0.0100286	0.998159	0.0264278	6.68243e-09	1.16729e-06	0.997996	0.0264251	0.999836	0.000196502	0.496438	0.00987032	5.74098e-05	0.0100276	-0.99963	87.2941
86	-62450.7	-62451.5	-62450.7	1	0.00254113	0.959796	0.0178211	0.000575648	0.0115357	0.960201	0.00769139	0.0101242	0.976965	0.025886	2.5487e-09	1.02181e-07	0.976951	0.0258889	0.999985	0.000285335	0.491484	0.00982294	0.00769162	0.0101234	0.143415	0.160827
87	-62415.5	-62415.5	-62415.6	2	0.000294489	0.999853	6.39474e-05	0.00564589	0.0114126	0.620808	3.27364e-07	0.0100441	0.988091	0.0259881	1.04351e-11	3.20165e-07	0.988088	0.0259883	0.999997	0.000126682	0.497581	0.00980711	3.27333e-07	0.0100431	0.470955	7224.87
88	-62464.8	-62466	-62465.6	1	1.67948	0.194993	0.70998	-0.0148314	0.0114523	0.195299	0.000329733	0.0101729	1.01245	0.0264232	7.25316e-08	2.24141e-06	1.01299	0.0264341	1.00054	0.000678546	0.505401	0.00980209	0.000329686	0.0101714	0.999992	15.4331
89	-62435.6	-62435.6	-62435.8	2	0.0123253	0.993856	0.0026764	-0.00834265	0.0113623	0.462804	1.54542e-06	0.0100184	1.00547	0.0260575	1.07561e-10	6.97279e-07	1.00549	0.0260575	1.00002	0.000208107	0.503866	0.00970559	1.54506e-06	0.0100161	0.993071	3218.91
90	-62496.4	-62497.1	-62498.4	2	1.42301	0.490906	0.309002	-0.0236	0.011518	0.040466	0.000190741	0.0100968	0.988812	0.0262667	1.06235e-07	5.62546e-06	0.98946	0.0262763	1.00066	0.000789236	0.494233	0.00988383	0.000190864	0.0101033	0.999918	26.4767
91	-62519.2	-62520.1	-62519.4	1	0.386244	0.534281	0.272231	0.00724411	0.011641	0.53375	0.0108652	0.0101579	0.976827	0.0263283	5.70172e-07	1.91097e-06	0.976965	0.0263321	1.00014	0.000360266	0.488727	0.00998826	0.0108651	0.0101558	-0.0919386	0.119963
92	-62384.8	-62385.5	-62385.4	1	1.18306	0.276734	0.557938	0.0123683	0.01141	0.278372	0.0113368	0.0100921	1.00867	0.0260127	1.73423e-06	3.55022e-06	1.0088	0.0260126	1.00013	0.000365414	0.507143	0.00968393	0.0113353	0.0100886	-0.0475132	0.10942
93	-62507.4	-62507.7	-62508.7	2	0.644157	0.724641	0.139877	0.0183583	0.0113957	0.107184	8.29101e-05	0.00999409	1.01977	0.026446	2.79429e-08	3.36852e-06	1.02011	0.0264483	1.00033	0.000564646	0.506682	0.00974268	8.28816e-05	0.00999064	-0.99991	60.2885
94	-62528.7	-62529.3	-62528.7	1	0.0574336	0.810599	0.0911938	0.00280407	0.0115541	0.808245	0.000148935	0.0101148	0.992663	0.026503	1.17104e-09	8.00416e-08	0.992595	0.0265044	0.999931	0.000247631	0.494493	0.0099453	0.000149044	0.0101222	0.999948	33.9487
95	-62486.2	-62486.9	-62486.2	1	0.00578315	0.939382	0.0271579	0.000857904	0.0114858	0.940459	0.00018383	0.0101762	1.01887	0.0266614	1.35299e-10	8.33911e-09	1.01889	0.0266641	1.00002	0.000321076	0.506978	0.00984909	0.000183864	0.0101781	-0.999903	27.6752
96	-62418.3	-62419.3	-62418.6	1	0.724635	0.394628	0.403813	-0.00951763	0.011337	0.40118	0.000265388	0.0102186	1.01639	0.0261172	2.40402e-08	9.27693e-07	1.0167	0.0261222	1.00031	0.00052711	0.50891	0.00966064	0.000265338	0.0102166	0.999956	19.2586
97	-62486.9	-62487.1	-62487.5	2	0.243653	0.885302	0.0529085	-0.0119524	0.0115152	0.299283	0.00357793	0.0101913	1.00025	0.026225	5.11144e-07	1.75964e-06	1.00016	0.0262232	0.999904	0.000229986	0.499622	0.00979277	0.00357699	0.0101883	-0.0676641	0.214662
98	-62503.5	-62503.5	-62503.6	2	0.0151355	0.992461	0.00328663	-0.00408238	0.0113444	0.718953	1.90873e-06	0.0101641	1.04253	0.026491	3.18106e-11	1.69393e-07	1.04254	0.0264917	1.00001	0.000111958	0.515985	0.00960298	1.90777e-06	0.0101589	0.998398	2658.23
99	-62418.8	-62419.9	-62418.8	1	0.000184895	0.989151	0.00473741	-0.00017347	0.0112994	0.987751	0.000277353	0.00995251	1.02899	0.0262738	8.34609e-12	1.13019e-09	1.02899	0.0262785	1.00001	0.000373395	0.51382	0.00963692	0.000277352	0.00995244	0.999994	17.9394
100	-62433	-62433	-62433.1	2	0.0402787	0.980062	0.00874642	-0.00566689	0.0113383	0.617216	5.005e-06	0.0100978	1.02794	0.0264072	1.60729e-10	3.24279e-07	1.02797	0.0264073	1.00002	0.000162822	0.512847	0.00969686	5.00545e-06	0.0100987	0.99964	1008.44

## Sheet: Simulation results (iv)
Table E
Run	LogLikelihood (Unrestricted model)	LogLikelihood (No genetic variance mediator model)	LogLikelihood (No effect mediator model)	Chosen degrees of freedom	Chisquare test statistic	p-value LR test	-log 10 p-value'	Effect M on Y	SE	p-value Effect M on Y	Genetic variance M	SE	Genetic variance Y	SE	Indirect genetic effect	SE	Direct genetic effect	SE	Proportion of genetic variance Y not mediated by M	SE	SNP-based heritability Y	SE	SNP-based heritability M	SE	Genetic correlation between M and Y	SE
1	-65542.8	-67711.1	-68420.9	2	4336.49	0	NA	0.997018	0.0123945	0	2.04466	0.0403943	2.02242	0.0499282	2.03249	0.064684	0.00985998	0.0101435	0.00487534	0.00499469	0.507086	0.00919355	0.67561	0.00756401	0.997571	0.00250088
2	-65412.1	-67550.4	-68330	2	4276.45	0	NA	1.00441	0.0124757	0	2.00962	0.0399635	1.98678	0.0496879	2.02738	0.0648964	0.000205337	0.0102189	0.000103352	0.00514299	0.500757	0.00924998	0.674072	0.00763113	1	0.00256599
3	-65471.5	-67629.8	-68148.9	2	4316.61	0	NA	0.981835	0.0124703	0	2.0427	0.0404069	2.04751	0.0501763	1.96916	0.063093	0.0172664	0.0102833	0.00843285	0.00497517	0.516478	0.00919974	0.678316	0.00757505	0.995891	0.00249245
4	-65507.5	-67538.9	-68555.7	2	4062.82	0	NA	1.00452	0.0120596	0	1.94278	0.0396648	1.98058	0.0505113	1.9604	0.061643	5.18354e-05	0.0101354	2.61718e-05	0.00511726	0.493273	0.00941806	0.654533	0.00790031	1	0.00255716
5	-65703.5	-67870	-68530.1	2	4332.98	0	NA	0.984793	0.0123019	0	2.07155	0.0410782	2.07031	0.0509701	2.00903	0.063808	0.000460244	0.0101901	0.000222307	0.0049207	0.512388	0.0092114	0.674249	0.00760272	1	0.00244934
6	-65600.7	-67696.8	-68662.6	2	4192.08	0	NA	1.01513	0.0122303	0	2.01375	0.0403866	1.96253	0.0499961	2.07515	0.0654736	0.00157126	0.0102756	0.000800632	0.00523339	0.490496	0.00937183	0.666369	0.00772014	1	0.00258249
7	-65496	-67624.8	-68552.8	2	4257.59	0	NA	1.0081	0.0121459	0	1.97568	0.0396701	1.9524	0.0494823	2.00781	0.0631493	0.00778395	0.0101572	0.00398686	0.00518703	0.492114	0.00933669	0.662658	0.00773222	0.998132	0.00258581
8	-65523.8	-67677	-68457.3	2	4306.49	0	NA	0.993845	0.012314	0	2.00985	0.040079	2.05833	0.0506406	1.98518	0.0630233	0.000662564	0.0101648	0.000321894	0.0049364	0.509374	0.00918308	0.668809	0.00766169	1	0.00245619
9	-65620.7	-67743.5	-68564	2	4245.63	0	NA	1.00065	0.012313	0	2.04439	0.040766	2.06272	0.0509712	2.04704	0.0649654	0.000714059	0.0100856	0.000346173	0.00488768	0.508017	0.00920613	0.67219	0.00766028	0.999834	0.00244394
10	-65506.5	-67660.1	-68285.2	2	4307.2	0	NA	1.00139	0.0126295	0	2.06389	0.0406539	2.06199	0.0506575	2.06963	0.0664326	0.0100284	0.0102669	0.00486346	0.00495811	0.513093	0.00919663	0.681768	0.00752967	0.997574	0.00248312
11	-65579.9	-67689.4	-68477.6	2	4218.98	0	NA	0.987772	0.0122576	0	2.03086	0.0405085	2.03211	0.0503109	1.9815	0.0629889	0.000319148	0.0100724	0.000157052	0.00495573	0.507569	0.00920932	0.670949	0.00766366	1	0.00247182
12	-65624.7	-67813.4	-68568.4	2	4377.39	0	NA	0.996378	0.0123064	0	2.05062	0.0405228	2.06093	0.0505777	2.0358	0.0643703	0.00608209	0.0100832	0.00295114	0.00487785	0.509829	0.00915999	0.673399	0.00756752	0.998534	0.00244236
13	-65534.3	-67643.3	-68493.4	2	4217.9	0	NA	0.999264	0.0123193	0	2.01511	0.0402395	1.97725	0.0497221	2.01214	0.0640481	0.000152545	0.010185	7.71501e-05	0.00515074	0.498032	0.00929925	0.669537	0.00767559	1	0.00257157
14	-65598.5	-67789.2	-68596.9	2	4381.39	0	NA	1.00682	0.0122195	0	2.02871	0.0402527	2.0185	0.0501683	2.05648	0.0646493	0.00976325	0.0101305	0.00483689	0.00500013	0.501741	0.00922167	0.669784	0.00760994	0.997647	0.00249743
15	-65603.5	-67762.2	-68555.5	2	4317.52	0	NA	1.00154	0.0122846	0	2.03601	0.0404349	1.99853	0.0498582	2.0423	0.0647148	0.00905793	0.0102253	0.00453229	0.00509896	0.500802	0.00925321	0.671066	0.00761942	0.997817	0.00254442
16	-65520.2	-67651.7	-68464.6	2	4262.88	0	NA	0.996065	0.0122692	0	2.00961	0.0401347	1.95021	0.0492519	1.99382	0.0633972	0.000241182	0.0101536	0.00012367	0.00520587	0.495371	0.00931027	0.668905	0.00767622	1	0.00259718
17	-65562.4	-67550.9	-68649	2	3977.19	0	NA	1.00188	0.0120106	0	1.95516	0.039953	1.93446	0.0496575	1.96254	0.0620287	0.00374138	0.0101296	0.00193407	0.00522773	0.48792	0.00942219	0.65495	0.00790979	0.999066	0.00261258
18	-65596.8	-67701.5	-68524.4	2	4209.44	0	NA	0.996421	0.0122439	0	2.01974	0.0404315	2.0558	0.0510079	2.00531	0.0634053	0.000313885	0.0101552	0.000152683	0.00493889	0.507284	0.00924574	0.668039	0.00770122	1	0.00246311
19	-65587.6	-67516.3	-68631.9	2	3857.26	0	NA	0.997784	0.0118341	0	1.92231	0.0398811	1.91715	0.0498248	1.9138	0.0602395	0.0037599	0.0100533	0.0019612	0.0052339	0.484046	0.00951579	0.646327	0.0080598	0.999019	0.00261951
20	-65434.2	-67673.8	-68327.6	2	4479.3	0	NA	1.00537	0.0125265	0	2.02813	0.0398124	2.02782	0.0499851	2.04997	0.0650801	0.00394048	0.0101534	0.00194321	0.0049984	0.506719	0.00918711	0.677128	0.00749847	0.999048	0.00249945
21	-65614.6	-67727.7	-68430.5	2	4226.2	0	NA	0.983619	0.0122277	0	2.03271	0.0407016	2.05496	0.0507106	1.96667	0.062475	0.00545275	0.0101108	0.00265346	0.0049039	0.511219	0.00922363	0.669666	0.0077034	0.998885	0.00243873
22	-65688.5	-67848.3	-68709.5	2	4319.64	0	NA	1.01244	0.0122295	0	2.0509	0.040776	2.02442	0.050641	2.10222	0.0660488	0.000733508	0.0101427	0.000362329	0.00500887	0.499054	0.00925796	0.670763	0.00763044	1	0.00248744
23	-65401.7	-67615.8	-68368.1	2	4428.11	0	NA	1.00068	0.0123226	0	1.98461	0.0393447	1.97703	0.0491856	1.98731	0.0629361	0.0116987	0.0102244	0.0059173	0.00514554	0.50049	0.00922846	0.668622	0.00760131	0.997052	0.00257757
24	-65386.4	-67491.8	-68250.9	2	4210.72	0	NA	0.977281	0.0123243	0	1.97345	0.0395691	1.94247	0.0485528	1.8848	0.0607126	0.000434561	0.0100804	0.000223716	0.00518814	0.500065	0.00925348	0.666537	0.00771798	1	0.00258658
25	-65552.4	-67615.8	-68575.6	2	4126.69	0	NA	0.992782	0.0120639	0	1.97363	0.0398856	1.97662	0.0499166	1.94524	0.0613604	0.000125555	0.0101266	6.35199e-05	0.00512282	0.496487	0.00933159	0.659276	0.00779755	1	0.00255873
26	-65575.6	-67691.6	-68566.9	2	4231.86	0	NA	1.01625	0.0122179	0	2.02079	0.0403964	2.02026	0.0506467	2.08698	0.0655317	0.0143021	0.0102243	0.0070793	0.00503849	0.500245	0.00929058	0.669256	0.00768655	0.996649	0.00250442
27	-65482.9	-67626.6	-68339.3	2	4287.27	0	NA	0.97896	0.0122955	0	2.00061	0.0398693	2.01103	0.0498554	1.9173	0.0610362	0.00111827	0.0102053	0.000556067	0.00507092	0.507759	0.00924463	0.668744	0.00765421	1	0.00250927
28	-65683.8	-67774.8	-68669.2	2	4182.1	0	NA	0.995946	0.0121174	0	2.02527	0.0407289	2.04309	0.0509481	2.00889	0.0633297	0.00014437	0.0100153	7.06625e-05	0.00490166	0.503987	0.00926918	0.665319	0.00774818	1	0.00244728
29	-65665.4	-67731.1	-68564.9	2	4131.35	0	NA	1.003	0.0121653	0	2.03823	0.0408282	2.10098	0.0519011	2.05047	0.0643471	0.026138	0.010381	0.0124409	0.00488367	0.513593	0.00926736	0.668764	0.00770724	0.993777	0.00245856
30	-65449.7	-67605.6	-68285.7	2	4311.68	0	NA	0.995247	0.0123466	0	1.99954	0.0399248	1.97658	0.0495801	1.98057	0.0630095	0.00557129	0.0101423	0.00281865	0.00511744	0.500793	0.00931285	0.669894	0.00767468	0.998593	0.00256203
31	-65451.6	-67658.6	-68436.2	2	4414.01	0	NA	1.0033	0.0123429	0	2.00334	0.0396634	2.05655	0.0505512	2.0166	0.0635572	0.00019595	0.0101135	9.52812e-05	0.00491719	0.508159	0.00916113	0.670485	0.00758804	1	0.00245511
32	-65593.6	-67678	-68618.8	2	4168.86	0	NA	0.997616	0.0121017	0	1.99165	0.0400673	1.99272	0.0501471	1.98216	0.0623632	0.00306878	0.0100309	0.00154	0.00502586	0.497841	0.00931847	0.661763	0.0077512	0.999231	0.00251471
33	-65395.1	-67697.4	-68226.2	2	4604.63	0	NA	0.975618	0.0123812	0	2.01113	0.0394398	2.11882	0.0503317	1.91426	0.0609594	0.0188601	0.0105611	0.00890122	0.00492016	0.526361	0.0089549	0.674953	0.00749008	0.996606	0.00239592
34	-65580.4	-67627.9	-68657.3	2	4094.82	0	NA	1.0184	0.012068	0	1.98049	0.0402214	1.97788	0.050741	2.05403	0.0643181	0.000719127	0.0102274	0.000363584	0.00516949	0.49	0.00942535	0.659843	0.00784845	1	0.00257028
35	-65465.9	-67622.3	-68564.4	2	4312.77	0	NA	1.01838	0.0121533	0	1.97137	0.0395819	1.97621	0.0501212	2.04451	0.0639312	0.000580048	0.0101741	0.000293514	0.00514711	0.492024	0.00933368	0.662582	0.00773139	1	0.00256192
36	-65455.4	-67568.3	-68404	2	4225.84	0	NA	1.00764	0.0122585	0	1.97562	0.0397242	1.96945	0.0498312	2.00593	0.0634355	0.00231402	0.0100677	0.00117496	0.00510681	0.494727	0.00934449	0.664286	0.00774658	0.99946	0.00255076
37	-65504.2	-67590.5	-68568.1	2	4172.71	0	NA	1.00855	0.0121507	0	1.97759	0.0397891	1.9523	0.0495111	2.01155	0.0634652	0.0113395	0.010264	0.00580828	0.00523663	0.492205	0.00934282	0.662294	0.00775276	0.997251	0.00260701
38	-65538.3	-67538.3	-68561.1	2	4000	0	NA	0.985716	0.011964	0	1.93739	0.039729	1.9809	0.0500938	1.88244	0.0595639	0.00410006	0.0101828	0.0020698	0.00512681	0.49737	0.00936215	0.651878	0.00794401	0.999263	0.00254397
39	-65458	-67550.6	-68379.3	2	4185.24	0	NA	0.995997	0.0121554	0	1.97502	0.0397866	1.96008	0.0494463	1.95924	0.0620368	0.0169832	0.0102275	0.00866458	0.00517913	0.498133	0.00934259	0.663858	0.00776571	0.995667	0.00259893
40	-65530.8	-67582	-68459.7	2	4102.52	0	NA	0.993802	0.0120659	0	1.96125	0.0399046	1.92904	0.0493251	1.93701	0.061373	0.00715961	0.0101531	0.00371149	0.00524559	0.490873	0.00941679	0.657805	0.0078662	0.99815	0.00262647
41	-65708	-67701.2	-68741.2	2	3986.34	0	NA	0.98142	0.0118037	0	1.96427	0.0403723	1.97118	0.0501072	1.89196	0.0595675	0.00616729	0.010133	0.00312873	0.00512124	0.494921	0.00939467	0.65012	0.00796602	0.998614	0.00255342
42	-65411.1	-67650.7	-68233.2	2	4479.16	0	NA	0.985615	0.0124242	0	2.01513	0.0397414	2.01326	0.0493488	1.95757	0.0624936	0.000913678	0.00995409	0.000453829	0.00494159	0.509102	0.00913176	0.675218	0.00754628	0.999868	0.00246279
43	-65488.5	-67598.9	-68468.6	2	4220.8	0	NA	1.00419	0.0121999	0	1.98024	0.0397445	2.00238	0.0502762	1.99686	0.0628165	3.82532e-06	0.0100152	1.91039e-06	0.00500164	0.49899	0.00929895	0.664067	0.00772786	1	0.00250067
44	-65625	-67758	-68561	2	4266.04	0	NA	1.00075	0.01222	0	2.03422	0.0405538	2.01493	0.0501778	2.03728	0.0644293	0.0139877	0.010216	0.00694204	0.00504287	0.503066	0.00924971	0.669927	0.00765819	0.996563	0.00252334
45	-65510.9	-67706.4	-68402.9	2	4391	0	NA	1.00161	0.0123914	0	2.02949	0.0401531	2.04786	0.050569	2.03603	0.0644292	1.71181e-05	0.0101239	8.359e-06	0.0049436	0.507837	0.00919549	0.674212	0.00757983	1	0.0024715
46	-65424.8	-67529.6	-68345.6	2	4209.54	0	NA	0.985044	0.0121843	0	1.96269	0.0394216	2.01014	0.0497159	1.90442	0.060487	0.015601	0.0102936	0.00776116	0.00507366	0.507048	0.00921712	0.662804	0.00773517	0.996378	0.00253385
47	-65516.7	-67700	-68461	2	4366.73	0	NA	1.01335	0.0125506	0	2.06217	0.0405051	2.04816	0.0505286	2.1176	0.0673797	0.000578671	0.0101671	0.000282531	0.00496292	0.506801	0.00917612	0.680729	0.00750181	1	0.00246889
48	-65545.6	-67612.1	-68607.9	2	4133.05	0	NA	0.990494	0.0119573	0	1.95095	0.039664	2.02559	0.0505585	1.91403	0.060066	0.00552244	0.0101716	0.00272633	0.00500361	0.502496	0.00927359	0.654457	0.00785654	0.998999	0.00247926
49	-65523.7	-67677.7	-68609.7	2	4307.98	0	NA	1.01711	0.012262	0	2.01504	0.0400045	1.99902	0.0499981	2.0846	0.0655127	0.000896849	0.0100723	0.000448645	0.00503714	0.496626	0.00921988	0.67007	0.0076155	1	0.00249635
50	-65330.2	-67513.4	-68238	2	4366.32	0	NA	1.00867	0.0124897	0	1.98721	0.039445	2.01919	0.0499832	2.02181	0.064322	8.50011e-07	0.0101055	4.20965e-07	0.0050047	0.504319	0.0091916	0.672502	0.00761301	1	0.00250221
51	-65630.5	-67826	-68488.2	2	4391.08	0	NA	1.0059	0.0124768	0	2.08712	0.0408917	2.08326	0.0509367	2.11183	0.0669737	0.016987	0.010314	0.00815407	0.00492117	0.513688	0.00915569	0.681238	0.00747565	0.995974	0.00246107
52	-65540.6	-67668.1	-68526	2	4255	0	NA	1.01247	0.0122522	0	2.00897	0.0401014	2.01206	0.0505687	2.05937	0.0645754	0.000275118	0.0100005	0.000136734	0.00496968	0.498539	0.00931091	0.667826	0.00767214	1	0.00247991
53	-65480	-67540.9	-68358	2	4121.86	0	NA	0.983194	0.0120381	0	1.94524	0.0395888	2.04771	0.0510223	1.88041	0.0591277	0.0153078	0.0105037	0.0074756	0.00507465	0.509334	0.00933383	0.655838	0.00786714	0.997008	0.00249028
54	-65567.5	-67668.1	-68564.5	2	4201.09	0	NA	1.00052	0.0122292	0	2.01105	0.0402118	1.99325	0.049815	2.01314	0.0638586	0.00673673	0.0101375	0.00337978	0.00507155	0.499447	0.00925103	0.667085	0.0076893	0.998331	0.0025361
55	-65616.6	-67743.5	-68567	2	4253.72	0	NA	1.01039	0.0123253	0	2.05085	0.0407451	2.05252	0.0510356	2.0937	0.0660234	0.00582405	0.0101524	0.00283751	0.004935	0.505415	0.00925573	0.673606	0.00762226	0.998645	0.0024642
56	-65425.4	-67506.1	-68449.6	2	4161.4	0	NA	0.992536	0.0120631	0	1.93698	0.0393148	1.945	0.0492462	1.90818	0.0604436	0.000175899	0.0101307	9.04366e-05	0.0052081	0.493393	0.00931858	0.656652	0.00784111	1	0.0026011
57	-65517.4	-67616.4	-68522.1	2	4198.07	0	NA	0.997234	0.0121686	0	1.97759	0.0398216	1.97254	0.0497394	1.96666	0.0622274	4.55582e-06	0.0100873	2.30962e-06	0.00511388	0.496029	0.00931902	0.661976	0.00776105	1	0.00255684
58	-65534	-67655.1	-68588.6	2	4242.3	0	NA	1.0096	0.0122633	0	2.00532	0.040133	2.02006	0.0503659	2.04403	0.0646807	0.00708386	0.0101691	0.00350675	0.00501961	0.501019	0.0092419	0.667274	0.00769828	0.998274	0.0025093
59	-65515.5	-67570.9	-68497.2	2	4110.72	0	NA	0.99559	0.0121597	0	1.97113	0.0399222	1.95695	0.0496631	1.95378	0.0620387	0.00194553	0.0101548	0.000994165	0.00518401	0.494281	0.00937262	0.66036	0.00782042	0.999503	0.00259331
60	-65536.5	-67637.1	-68578.7	2	4201.24	0	NA	1.01679	0.0122449	0	1.99517	0.0400869	1.95481	0.0497434	2.06273	0.0652148	0.00144987	0.0102343	0.000741693	0.00523313	0.489649	0.00934266	0.665415	0.00773882	1	0.00258132
61	-65608.6	-67807.9	-68502.3	2	4398.48	0	NA	1.00095	0.0124452	0	2.07917	0.040852	2.06635	0.0506717	2.08312	0.0661846	3.39016e-05	0.0100695	1.64065e-05	0.004873	0.510733	0.00913725	0.680152	0.00750504	1	0.00243538
62	-65488.6	-67702.6	-68367.6	2	4427.91	0	NA	1.01355	0.012549	0	2.05392	0.0402196	2.02301	0.0502518	2.10996	0.0667137	0.00712765	0.0102323	0.00352329	0.0050463	0.504621	0.00925031	0.680158	0.00747194	0.998496	0.00250349
63	-65659.3	-67746.6	-68636	2	4174.65	0	NA	0.992997	0.0120806	0	2.01905	0.0405311	2.03118	0.0507165	1.99087	0.0625273	0.000201979	0.00999606	9.94395e-05	0.00492074	0.503487	0.00927707	0.664987	0.00772976	1	0.00245504
64	-65577.8	-67661	-68506.8	2	4166.51	0	NA	0.996404	0.0120715	0	1.98374	0.0401676	1.98882	0.050289	1.9695	0.0619909	0.00655017	0.0101212	0.00329349	0.00507193	0.497934	0.00937188	0.660515	0.00781768	0.998357	0.00253985
65	-65565.9	-67641.3	-68515.4	2	4150.87	0	NA	0.985059	0.0120212	0	1.9707	0.0399225	2.05211	0.0508974	1.91225	0.0601421	0.00816778	0.0103251	0.00398019	0.00500383	0.508111	0.00926185	0.658038	0.00782166	0.998561	0.00246613
66	-65494.6	-67482.5	-68511.7	2	3975.83	0	NA	1.00368	0.0121024	0	1.9566	0.039847	1.92494	0.0495365	1.97101	0.0623535	0.000272333	0.010027	0.000141476	0.00520836	0.487622	0.00943557	0.658447	0.00787675	1	0.00259852
67	-65515.8	-67578	-68293	2	4124.35	0	NA	0.97213	0.0122067	0	1.99364	0.0401322	2.00581	0.049894	1.88406	0.0601227	0.00190569	0.0101651	0.000950088	0.00506111	0.507515	0.00927394	0.665382	0.00775753	1	0.00249082
68	-65475.9	-67496.5	-68360.9	2	4041.03	0	NA	0.976432	0.012107	0	1.95056	0.0396503	1.97515	0.0496217	1.8597	0.059272	0.00761515	0.0102719	0.00385548	0.00517418	0.501733	0.00933708	0.657602	0.00785725	0.998467	0.00256253
69	-65643.3	-67862.2	-68617	2	4437.77	0	NA	0.996046	0.012285	0	2.05595	0.0405945	2.07483	0.0508461	2.03972	0.0643652	0.000149816	0.0101237	7.22062e-05	0.00487889	0.510674	0.0091439	0.673619	0.00755937	1	0.00243652
70	-65647.8	-67767.2	-68712	2	4238.81	0	NA	0.980685	0.0120404	0	2.00217	0.0401548	2.01862	0.0498348	1.92557	0.0610239	0.0010976	0.0101625	0.000543739	0.00503093	0.504279	0.00916176	0.661624	0.00771988	1	0.00249722
71	-65489.4	-67717.5	-68338.8	2	4456.19	0	NA	1.00193	0.0124691	0	2.03812	0.0401246	2.04879	0.0505386	2.04598	0.0647854	9.64229e-07	0.0101221	4.70634e-07	0.00494054	0.508886	0.00920252	0.676837	0.00752802	1	0.00247018
72	-65500.4	-67619	-68367.5	2	4237.14	0	NA	0.980785	0.0122488	0	2.00401	0.0400278	1.97393	0.0492012	1.92774	0.0615053	0.00671077	0.0100702	0.00339971	0.00508253	0.503118	0.00925977	0.668281	0.00767818	0.99835	0.00254226
73	-65443.8	-67604.7	-68316.8	2	4321.92	0	NA	0.983162	0.0122881	0	1.98093	0.039681	2.00911	0.0497851	1.91478	0.0610527	0.00186161	0.0102068	0.000926583	0.00507416	0.50629	0.00923586	0.665935	0.0077084	0.999815	0.00251462
74	-65590.4	-67790.2	-68444.8	2	4399.6	0	NA	0.997611	0.0124364	0	2.06435	0.0406601	2.03385	0.0502109	2.05449	0.065343	0.00559876	0.0101642	0.00275279	0.00498547	0.507826	0.00920767	0.677729	0.00753217	0.998643	0.00249355
75	-65523.3	-67640.5	-68584.6	2	4234.38	0	NA	1.01047	0.0120846	0	1.96812	0.0396404	1.9508	0.0495935	2.00954	0.0630531	0.0144941	0.0103171	0.00742979	0.00526236	0.490949	0.00936464	0.659778	0.0077627	0.99645	0.00262127
76	-65441.2	-67545.2	-68337.1	2	4208.05	0	NA	0.992367	0.0122972	0	1.98864	0.0397663	1.99128	0.0496022	1.9584	0.0623967	0.0154356	0.0102353	0.00775159	0.00510161	0.504104	0.00926646	0.667749	0.00769026	0.996126	0.00256143
77	-65568.3	-67676.6	-68432.7	2	4216.58	0	NA	0.984529	0.0122245	0	2.02366	0.0403259	2.05652	0.0505026	1.96153	0.0621721	0.0164905	0.0102382	0.00801861	0.0049317	0.513267	0.00919307	0.670079	0.00765406	0.996174	0.00246515
78	-65534.8	-67776.9	-68425.1	2	4484.17	0	NA	1.01394	0.0125974	0	2.08985	0.0407272	2.09018	0.0509402	2.14851	0.0681121	0.000403695	0.00997837	0.000193139	0.0047732	0.512987	0.00909858	0.685765	0.00741789	0.999999	0.00237766
79	-65433.6	-67425.7	-68532.8	2	3984.12	0	NA	0.993443	0.011943	0	1.90862	0.0391165	1.84927	0.0481913	1.88367	0.059654	0.000158552	0.0101387	8.57379e-05	0.00548215	0.478564	0.00946974	0.64971	0.00793577	1	0.0027372
80	-65616.5	-67698.5	-68697.7	2	4164.04	0	NA	1.00921	0.0120894	0	2.00307	0.0403248	2.00076	0.0505745	2.04012	0.0638915	0.000191726	0.0100029	9.58267e-05	0.00499913	0.4957	0.00933272	0.66332	0.00775905	1	0.00249624
81	-65609.9	-67680.9	-68543.6	2	4141.86	0	NA	0.987616	0.0120916	0	1.99193	0.0404155	2.06193	0.0512132	1.9429	0.061453	0.00293856	0.0102348	0.00142515	0.00495401	0.508306	0.00927059	0.661004	0.00783897	0.999708	0.00244381
82	-65570.9	-67748.5	-68362.8	2	4355.24	0	NA	0.982086	0.0123534	0	2.03928	0.0404439	2.06074	0.0505456	1.96687	0.0626388	0.00820057	0.0102248	0.00397942	0.00493667	0.514213	0.00919929	0.673353	0.00760447	0.998235	0.00245327
83	-65477.5	-67567	-68411.7	2	4179.07	0	NA	1.00272	0.0122494	0	1.98894	0.0398193	1.94537	0.0494905	1.99976	0.063137	0.00971695	0.010239	0.00499492	0.0052434	0.494027	0.00940368	0.666195	0.0077025	0.997632	0.00261651
84	-65489.9	-67582.7	-68469.8	2	4185.54	0	NA	0.997854	0.0121855	0	1.97408	0.0397966	1.96451	0.0496207	1.96562	0.0622991	0.00393893	0.0100464	0.00200505	0.005104	0.495844	0.00933392	0.662538	0.007773	0.998998	0.00255447
85	-65549.6	-67636.9	-68533.1	2	4174.63	0	NA	1.00423	0.0122718	0	1.98746	0.0399941	1.98768	0.0503506	2.0043	0.0634517	3.45654e-05	0.0103137	1.73898e-05	0.00518872	0.496057	0.00938773	0.662937	0.00775496	1	0.00259385
86	-65511.1	-67565.8	-68435	2	4109.27	0	NA	0.993972	0.0121495	0	1.97396	0.0398992	1.99511	0.0501726	1.95023	0.0616576	0.00483039	0.0100644	0.00242111	0.00503091	0.500239	0.00932928	0.661546	0.00779992	0.99884	0.00251489
87	-65479.6	-67546.6	-68464.6	2	4133.97	0	NA	1.00849	0.0122078	0	1.97335	0.0399861	1.99024	0.0503979	2.007	0.0635179	3.51384e-05	0.0100939	1.76554e-05	0.00507162	0.496136	0.00935268	0.662745	0.00782619	1	0.00253498
88	-65442	-67602.1	-68258.6	2	4320.25	0	NA	0.993725	0.0125081	0	2.02151	0.0400601	2.03676	0.0502017	1.99622	0.0639109	0.000203813	0.0101281	0.000100068	0.00497207	0.509544	0.00919908	0.67515	0.00759546	1	0.00248187
89	-65467.3	-67617.4	-68344.2	2	4300.28	0	NA	1.00205	0.012364	0	2.00465	0.0400155	2.00458	0.0501649	2.01286	0.0638776	8.54862e-06	0.0100701	4.26455e-06	0.00502355	0.501884	0.00928652	0.670525	0.0076717	1	0.00251172
90	-65516.4	-67643.4	-68303.5	2	4254.07	0	NA	0.957889	0.0122517	0	2.00393	0.0400371	2.07973	0.0502677	1.83871	0.0590617	0.0124281	0.0106936	0.00597582	0.00509258	0.521658	0.00909473	0.667914	0.0076817	0.998719	0.00242147
91	-65477.7	-67561.7	-68265	2	4167.87	0	NA	0.970941	0.0123002	0	1.9855	0.0399094	2.01199	0.0499385	1.87179	0.0600513	0.00253156	0.0104087	0.00125823	0.00516396	0.50907	0.00927652	0.665374	0.00774278	1	0.00252911
92	-65629.7	-67758.1	-68589.7	2	4256.77	0	NA	0.994574	0.0121981	0	2.02565	0.0404399	2.03966	0.0506495	2.00373	0.0631738	0.000159693	0.0100363	7.82936e-05	0.00492012	0.50528	0.00924134	0.667769	0.00767314	1	0.00245656
93	-65588.3	-67765.3	-68511.3	2	4353.86	0	NA	1.01847	0.0123873	0	2.06392	0.0406941	2.06214	0.0510716	2.14088	0.0672119	0.00891522	0.0101581	0.00432329	0.00491248	0.506511	0.00922024	0.677916	0.00754269	0.998054	0.00243788
94	-65399.4	-67404	-68507.1	2	4009.16	0	NA	1.00182	0.0120522	0	1.91307	0.0391174	1.91794	0.0491459	1.92003	0.0608045	5.73069e-07	0.0100694	2.98794e-07	0.00525012	0.486835	0.00938461	0.652828	0.00791506	1	0.002625
95	-65364.8	-67451.6	-68342.7	2	4173.56	0	NA	0.996894	0.0122032	0	1.94087	0.039206	1.92828	0.0489214	1.92883	0.0612755	4.031e-08	0.0100613	2.09046e-08	0.00521775	0.492061	0.00933258	0.660914	0.00779368	1	0.00260887
96	-65386.9	-67478.5	-68300.2	2	4183.19	0	NA	1.00301	0.0122997	0	1.96131	0.0394981	1.94726	0.0493993	1.97313	0.0626668	0.000386546	0.010045	0.000198508	0.0051576	0.493655	0.00935823	0.664194	0.0077629	0.999923	0.002577
97	-65607.7	-67744.6	-68408.2	2	4273.64	0	NA	0.979072	0.0123759	0	2.0516	0.0407546	2.08312	0.0509075	1.96662	0.0628927	0.00167599	0.0102922	0.000804557	0.0049353	0.516626	0.0091657	0.674494	0.00762046	1	0.00243309
98	-65639.9	-67716.9	-68614.2	2	4154.1	0	NA	0.977542	0.0120016	0	1.98245	0.0401694	2.01777	0.0504369	1.89441	0.0598689	0.00194543	0.010338	0.000964147	0.00511659	0.503967	0.00930126	0.657486	0.00782335	1	0.00251837
99	-65455.3	-67452.3	-68489.5	2	3994.04	0	NA	0.997989	0.0120216	0	1.9316	0.0394542	1.92502	0.0494274	1.92384	0.0607223	1.83391e-07	0.0100173	9.5267e-08	0.00520375	0.488358	0.00942053	0.654101	0.00790482	1	0.00260187
100	-65648	-67747.2	-68670.9	2	4198.32	0	NA	0.998842	0.0121342	0	2.01878	0.0405363	2.00364	0.0502288	2.0141	0.0636366	1.36177e-05	0.0100618	6.79645e-06	0.00502172	0.498864	0.00927201	0.665428	0.00773275	1	0.00251039

## Sheet: Simulation results (SI S5)
Table F
Run	LogLikelihood (Unrestricted model)	LogLikelihood (No genetic variance mediator model)	LogLikelihood (No effect mediator model)	Chosen degrees of freedom	Chisquare test statistic	p-value LR test	-log 10 p-value'	Effect M on Y	SE	p-value Effect M on Y	Genetic variance M	SE	Genetic variance Y	SE	Indirect genetic effect	SE	Direct genetic effect	SE	Proportion of genetic variance Y not mediated by M	SE	SNP-based heritability Y	SE	SNP-based heritability M	SE	Genetic correlation between M and Y	SE
1	-73481.9	-75808.4	-75628.3	1	4292.78	0	NA	1.01274	0.0136364	0	1.97624	0.0394826	5.92884	0.105504	2.02693	0.0641623	1.95232	0.049398	0.329292	0.00589703	0.742668	0.00638235	0.656718	0.00768152	0.865898	0.00394302
2	-73381.9	-75642.8	-75381.1	1	3998.54	0	NA	1.02398	0.014131	0	2.02663	0.0402856	5.92737	0.106502	2.12499	0.0681521	1.89448	0.0490777	0.319616	0.005925	0.742964	0.00647107	0.671116	0.00762651	0.867544	0.0038729
3	-73458	-75746	-75428.1	1	3940.31	0	NA	1.00701	0.0141419	0	2.01058	0.0398733	6.04389	0.107511	2.03887	0.0657594	1.9812	0.051603	0.327802	0.00599671	0.749676	0.00634781	0.669287	0.0075979	0.869076	0.00384659
4	-73447	-75891.4	-75326.3	1	3758.54	0	NA	0.98364	0.014228	0	2.00415	0.0394408	6.12604	0.10722	1.93912	0.0636787	2.04163	0.0540073	0.33327	0.0061295	0.756303	0.00616618	0.670064	0.00753162	0.873835	0.00378718
5	-73307.9	-75600.9	-75275.6	1	3935.56	0	NA	0.995261	0.0139571	0	1.97129	0.0393114	5.95304	0.105414	1.95265	0.0631085	1.99812	0.0512077	0.335646	0.00600198	0.750522	0.00630163	0.663895	0.00765992	0.866359	0.00392582
6	-73250.2	-75605.1	-75133.8	1	3767.03	0	NA	0.981731	0.0141606	0	2.0122	0.0395959	5.98968	0.104958	1.93935	0.0637317	2.01714	0.0521338	0.336769	0.00606923	0.757185	0.00617259	0.673989	0.00752732	0.867294	0.00387567
7	-73416.5	-75643.7	-75455.4	1	4077.78	0	NA	1.0098	0.0137855	0	1.96236	0.0395984	6.01104	0.106846	2.001	0.0638199	2.01441	0.0506693	0.335119	0.00591276	0.748606	0.00634594	0.658666	0.00778156	0.864671	0.0039564
8	-73163.8	-75448.7	-75186.4	1	4045.19	0	NA	1.00464	0.0138496	0	1.92694	0.0386609	5.88476	0.104225	1.94487	0.0624664	2.00201	0.0499699	0.340203	0.00594617	0.748501	0.00631308	0.659554	0.00772562	0.861295	0.00402254
9	-73596.6	-75928	-75477.5	1	3761.71	0	NA	0.97019	0.0140123	0	1.98086	0.0395289	6.04297	0.106637	1.86452	0.0612352	2.06052	0.0541442	0.340979	0.00614855	0.753432	0.00625558	0.660715	0.00766552	0.870947	0.00389478
10	-73134.3	-75466.2	-75142.1	1	4015.62	0	NA	1.00157	0.0139333	0	1.95149	0.0386946	5.95285	0.104852	1.95763	0.062837	2.01413	0.0507438	0.338347	0.0059558	0.752817	0.00624199	0.665371	0.00759966	0.863626	0.0039399
11	-73481.8	-75870.5	-75378.3	1	3792.96	0	NA	0.985794	0.0141287	0	2.03768	0.0399785	6.17229	0.107278	1.98019	0.0647318	2.07819	0.053364	0.336696	0.00603487	0.760937	0.00607928	0.674779	0.00750158	0.868739	0.00382966
12	-73532.3	-75891.8	-75543.8	1	4023.08	0	NA	1.00039	0.0139132	0	2.00372	0.0395931	5.97467	0.105752	2.00528	0.0644801	2.01675	0.0508373	0.337551	0.00596664	0.749849	0.00630053	0.666009	0.00756577	0.861399	0.0040029
13	-73262.7	-75569.4	-75363.4	1	4201.44	0	NA	1.0144	0.0138116	0	1.93819	0.0387166	5.83518	0.103888	1.9944	0.0637082	1.97162	0.0489284	0.337884	0.00592734	0.743732	0.00638242	0.659183	0.00768071	0.858585	0.00407645
14	-73599.9	-76011.4	-75417.9	1	3635.9	0	NA	0.97801	0.0144024	0	2.09817	0.040724	6.1013	0.107094	2.0069	0.0665266	2.00971	0.0535749	0.329391	0.00614869	0.757896	0.00618492	0.682687	0.00737743	0.871401	0.00378252
15	-73513	-76037.8	-75362.4	1	3698.85	0	NA	0.95633	0.0140929	0	2.02487	0.0393764	6.13074	0.105744	1.85188	0.0613436	2.12926	0.055029	0.34731	0.00616662	0.764457	0.00599092	0.673262	0.00740553	0.868585	0.00384955
16	-73382.9	-75740.8	-75422.6	1	4079.33	0	NA	1.00264	0.0138255	0	1.97206	0.0392658	6.00733	0.106018	1.98248	0.0634698	2.01563	0.0509994	0.335529	0.00594262	0.750574	0.00627029	0.661729	0.00764795	0.865572	0.00393306
17	-73516.1	-75908.8	-75570.9	1	4109.66	0	NA	1.02019	0.01406	0	2.01196	0.0396838	5.88892	0.105084	2.09404	0.0672544	1.90658	0.0488384	0.323756	0.00594	0.740109	0.00641859	0.667947	0.00755343	0.865177	0.00392956
18	-73536.7	-75813.1	-75521.9	1	3970.57	0	NA	1.01352	0.0141117	0	2.00596	0.0398709	6.03357	0.107309	2.06059	0.0664713	1.99279	0.0509678	0.330284	0.00596155	0.748035	0.00635393	0.667796	0.00762927	0.865195	0.00393135
19	-73453.1	-75832.6	-75445.1	1	3984	0	NA	0.999991	0.0139508	0	2.02232	0.0397597	6.0732	0.106293	2.02229	0.0650751	2.05408	0.051272	0.338221	0.00593185	0.756453	0.00616543	0.671782	0.00751776	0.861941	0.00394291
20	-73514.2	-75934.4	-75425.2	1	3821.95	0	NA	0.986782	0.0142101	0	2.02355	0.0396702	6.07183	0.106492	1.97041	0.0645209	2.02056	0.052894	0.332776	0.006087	0.754159	0.00619574	0.672609	0.00748703	0.870462	0.00381463
21	-73588.7	-75926.3	-75666.9	1	4156.28	0	NA	1.00973	0.0138468	0	1.99649	0.0397061	5.94105	0.105872	2.03552	0.0650346	1.97925	0.0499808	0.333148	0.00594062	0.744453	0.00638808	0.662396	0.00763145	0.862299	0.00399227
22	-73455.7	-75767.5	-75462.2	1	4013	0	NA	0.998019	0.0138343	0	1.98952	0.0398204	6.00239	0.10635	1.98164	0.0637107	2.00274	0.051179	0.333657	0.00596599	0.749907	0.00630997	0.661732	0.00770155	0.867143	0.00392164
23	-73509	-75722.5	-75525.3	1	4032.55	0	NA	1.01012	0.0139184	0	1.93112	0.0391834	5.90276	0.106343	1.97041	0.0633294	1.98805	0.0506908	0.336801	0.00599424	0.741416	0.00650352	0.653575	0.00783182	0.862818	0.0040587
24	-73471.2	-75828.8	-75420.2	1	3898.05	0	NA	1.00228	0.0141744	0	1.99391	0.039379	5.93399	0.10569	2.00302	0.0650627	1.99262	0.0510635	0.335797	0.00602673	0.747879	0.00636791	0.668618	0.00755751	0.862108	0.00400239
25	-73523.3	-75862.8	-75513.1	1	3979.54	0	NA	1.01422	0.0141641	0	2.04407	0.0402037	5.96545	0.105908	2.10261	0.0680174	1.95044	0.0497118	0.326956	0.00594951	0.746905	0.00634211	0.674338	0.00752326	0.863677	0.00393299
26	-73284.3	-75496.7	-75357.4	1	4146.22	0	NA	1.00071	0.0136245	0	1.92665	0.0389119	5.91011	0.10472	1.92938	0.0615704	2.04814	0.0502378	0.346548	0.00592118	0.750171	0.00630858	0.654819	0.0077892	0.857518	0.00410746
27	-73745.6	-76057	-75780.6	1	4070.03	0	NA	1.00708	0.0139032	0	2.00877	0.0401903	6.06717	0.108065	2.03732	0.0653407	1.98381	0.0515076	0.326975	0.00597127	0.744907	0.00638138	0.66042	0.00769659	0.870456	0.00386491
28	-73475.8	-75715.5	-75504.7	1	4057.61	0	NA	0.999966	0.0138141	0	1.96078	0.0395093	5.90176	0.105383	1.96065	0.0630423	1.97219	0.050447	0.33417	0.0059847	0.743884	0.00640957	0.656807	0.00776541	0.865786	0.00397208
29	-73312.6	-75648.4	-75344.5	1	4063.87	0	NA	0.990291	0.0136644	0	1.94956	0.0390637	6.00783	0.104887	1.91189	0.061495	2.06983	0.0512101	0.344521	0.00593224	0.755021	0.0061501	0.658597	0.00772256	0.863034	0.00398602
30	-73602.4	-75979.5	-75544.9	1	3884.85	0	NA	1.00607	0.0141912	0	2.07319	0.0405724	6.15054	0.108211	2.09841	0.0678314	2.01958	0.0518613	0.328358	0.00596088	0.75544	0.00621841	0.678219	0.00746539	0.866986	0.0038336
31	-73324.3	-75705.6	-75282.5	1	3916.44	0	NA	0.993929	0.0139224	0	2.03172	0.0399383	6.10246	0.106238	2.00712	0.0646994	2.05638	0.0515728	0.336975	0.00593036	0.7604	0.00609674	0.673963	0.00751941	0.864801	0.00387664
32	-73407.8	-75727.9	-75460.7	1	4105.87	0	NA	1.00576	0.013886	0	1.99564	0.0396044	5.94485	0.1056	2.01869	0.0645254	1.94625	0.050136	0.327384	0.00595198	0.745845	0.00635198	0.664644	0.00760786	0.868492	0.00385211
33	-73509.2	-75784.2	-75502.2	1	3985.86	0	NA	0.994408	0.0139487	0	1.94861	0.0389947	6.1033	0.107854	1.92688	0.0620432	2.08845	0.0533721	0.342184	0.00601921	0.753574	0.0062678	0.659059	0.00768588	0.866309	0.00393076
34	-73513.8	-75830	-75557.9	1	4088.24	0	NA	1.00402	0.0137918	0	2.00979	0.0400159	6.06097	0.107549	2.02599	0.0644396	2.00039	0.0513072	0.330045	0.00593101	0.750374	0.00632144	0.663231	0.0076393	0.868465	0.00386384
35	-73421.1	-75732.9	-75355.4	1	3868.52	0	NA	0.994376	0.0140675	0	2.00647	0.0398392	5.98291	0.106252	1.98396	0.0643877	2.0037	0.051641	0.334904	0.00602168	0.751797	0.00632267	0.668418	0.00761307	0.865415	0.00393631
36	-73457.8	-75795.2	-75393.5	1	3871.44	0	NA	0.988304	0.0140055	0	1.95909	0.0390915	5.96257	0.105226	1.91353	0.0624211	2.05055	0.0519227	0.343904	0.00603771	0.7513	0.00626683	0.662169	0.00767045	0.862328	0.00402414
37	-73632.7	-75928.4	-75586.6	1	3907.75	0	NA	1.00288	0.0140393	0	2.02002	0.0402016	6.07978	0.107852	2.03168	0.0655755	2.03629	0.0518565	0.334928	0.00597255	0.751757	0.00631248	0.667822	0.0076384	0.864285	0.00393961
38	-73289	-75693.6	-75182.9	1	3787.73	0	NA	0.984479	0.0141244	0	2.02028	0.0397761	5.99633	0.105583	1.95805	0.0640338	1.98085	0.0521651	0.330344	0.0060783	0.754407	0.00623066	0.671963	0.00753294	0.871658	0.00381808
39	-73460.3	-75682.7	-75477.2	1	4033.82	0	NA	1.00812	0.0139836	0	1.96366	0.0394153	5.91804	0.106048	1.99566	0.0642457	1.98203	0.0505487	0.334914	0.00598526	0.744524	0.00643928	0.660688	0.00772174	0.863008	0.00400797
40	-73224.1	-75510.5	-75261.2	1	4074.04	0	NA	1.00976	0.0138932	0	1.95315	0.0390299	5.96084	0.105742	1.99146	0.0636753	1.97994	0.050434	0.332157	0.0059402	0.748387	0.00632816	0.661625	0.00768184	0.866716	0.00391244
41	-73330.7	-75529.7	-75393.9	1	4126.53	0	NA	1.0026	0.013639	0	1.94434	0.0395491	5.81554	0.104647	1.95448	0.0624375	1.90796	0.0493749	0.328079	0.00596306	0.739318	0.00650098	0.65099	0.00786246	0.869381	0.00394399
42	-73575.2	-75969	-75515	1	3879.58	0	NA	0.987232	0.0139669	0	2.01299	0.0397303	6.15134	0.107542	1.96191	0.0634349	2.09198	0.0532588	0.340086	0.00600561	0.758241	0.00614658	0.668176	0.00755399	0.866629	0.00388092
43	-73416.3	-75801.4	-75402.1	1	3971.69	0	NA	1.00431	0.0141489	0	1.97559	0.0389934	5.95104	0.10534	1.99267	0.0646932	2.00128	0.0510224	0.336291	0.00601607	0.748284	0.00630873	0.6673	0.0075578	0.86282	0.00398718
44	-73408.8	-75674.2	-75334.9	1	3852.26	0	NA	0.985288	0.0139971	0	1.95011	0.0391933	5.92028	0.10553	1.89316	0.0616781	2.00906	0.0521649	0.339352	0.00608082	0.74838	0.00637303	0.658934	0.00773446	0.866884	0.00396381
45	-73367.6	-75702.7	-75405.4	1	4075.6	0	NA	1.02085	0.0140424	0	1.97437	0.0393067	5.88238	0.105626	2.05758	0.0658865	1.91806	0.0493843	0.326069	0.00595612	0.740876	0.00647465	0.663625	0.00764267	0.865463	0.00395254
46	-73411.3	-75761.8	-75327.5	1	3832.27	0	NA	0.983065	0.014052	0	2.00388	0.03964	5.96282	0.105118	1.93658	0.0632132	1.9979	0.0518407	0.33506	0.00606162	0.752	0.0062534	0.668463	0.00757739	0.868337	0.00387227
47	-73578.9	-75933.2	-75634.2	1	4110.73	0	NA	1.00596	0.0138623	0	1.98216	0.0393581	5.97405	0.105583	2.00585	0.064377	2.03174	0.050469	0.340094	0.00594427	0.748039	0.00629489	0.662666	0.00761976	0.85915	0.00404898
48	-73602.8	-76040.5	-75420.9	1	3636.13	0	NA	0.973132	0.0142098	0	2.06536	0.0404592	6.1661	0.107993	1.95587	0.0643609	2.05766	0.0545978	0.333706	0.00614051	0.760054	0.00615345	0.675394	0.00747581	0.873124	0.00377591
49	-73362.2	-75774.8	-75336.9	1	3949.32	0	NA	0.979768	0.0138113	0	1.99523	0.0394265	6.03848	0.105753	1.91531	0.0617658	2.03342	0.0524706	0.336744	0.00602163	0.755991	0.00617375	0.664577	0.00756605	0.870433	0.00382996
50	-73547.7	-75856.7	-75493.7	1	3892.08	0	NA	0.997619	0.0141021	0	2.01557	0.0399349	5.9666	0.105785	2.00598	0.0653239	1.99071	0.0510776	0.333642	0.00601814	0.748754	0.00632151	0.668878	0.00759807	0.864531	0.00395585
51	-73583.5	-75859.7	-75633.6	1	4100.11	0	NA	1.01435	0.0139951	0	2.0016	0.0396923	5.88457	0.105023	2.05946	0.0662461	1.99392	0.049258	0.338838	0.00595031	0.744526	0.00640219	0.667222	0.00760286	0.854597	0.00412001
52	-73277.1	-75722.5	-75269.4	1	3984.69	0	NA	0.986666	0.0138607	0	2.00762	0.0394574	6.07208	0.105719	1.95444	0.0630495	2.0317	0.0520718	0.334597	0.00598746	0.75808	0.00610916	0.668877	0.00751932	0.870094	0.00381475
53	-73379.3	-75734.8	-75354.8	1	3951.01	0	NA	1.00504	0.0141146	0	2.02819	0.0398207	5.91541	0.104772	2.04867	0.0664145	1.9694	0.0498145	0.332926	0.00596672	0.749758	0.00630756	0.674186	0.00750282	0.86101	0.00398271
54	-73327.9	-75620.6	-75337.8	1	4019.96	0	NA	1.00749	0.0139645	0	1.99816	0.0397043	5.97232	0.105917	2.02819	0.0651114	1.98077	0.0503255	0.331659	0.00594029	0.75005	0.00631842	0.667925	0.00762403	0.864811	0.00391587
55	-73327.7	-75673.2	-75291.9	1	3928.33	0	NA	0.987675	0.0138983	0	1.94458	0.0388351	5.97243	0.105046	1.89694	0.061506	2.05261	0.0519005	0.343681	0.0060162	0.752918	0.00622723	0.660507	0.00767784	0.864069	0.00398282
56	-73489.5	-75881.8	-75402.9	1	3826.71	0	NA	0.973382	0.0138996	0	2.03552	0.0401498	6.19501	0.107614	1.9286	0.062683	2.09955	0.0541359	0.33891	0.00604164	0.763253	0.0060616	0.670034	0.00755173	0.871399	0.00378973
57	-73449	-75802.3	-75390.4	1	3882.81	0	NA	0.997656	0.0140608	0	2.08572	0.0408062	6.2053	0.108729	2.07595	0.0667623	2.0188	0.0525893	0.325335	0.00596238	0.760247	0.00615635	0.678831	0.00745865	0.872418	0.00371312
58	-73500.6	-75876.7	-75430.7	1	3860.36	0	NA	1.00327	0.0143183	0	2.01199	0.03954	6.05713	0.107298	2.02517	0.0660569	1.99924	0.0523617	0.330064	0.00605795	0.750713	0.00630455	0.671902	0.00751007	0.868416	0.00387771
59	-73451.2	-75729.9	-75440	1	3977.73	0	NA	1.00178	0.0140396	0	1.97267	0.0393324	5.8655	0.104888	1.9797	0.0642998	1.96288	0.0504594	0.334649	0.006034	0.743788	0.00642336	0.662217	0.00766186	0.86311	0.00403829
60	-73288.6	-75573.6	-75421.7	1	4266.15	0	NA	1.01805	0.0137385	0	1.93291	0.038762	5.84964	0.104588	2.00332	0.0635893	1.94813	0.0489778	0.333034	0.00591698	0.74114	0.00643229	0.655479	0.00771604	0.862457	0.00402022
61	-73523.1	-75892.4	-75559.9	1	4073.59	0	NA	1.00819	0.0139774	0	2.02539	0.0398239	6.00577	0.105908	2.05869	0.0661856	1.99297	0.0503097	0.331843	0.0059356	0.749668	0.00626766	0.670126	0.00752146	0.863347	0.00393925
62	-73514.3	-75907.2	-75379.8	1	3730.99	0	NA	0.990679	0.0143072	0	2.08072	0.0405143	6.22459	0.109151	2.04212	0.0665307	2.03708	0.0540531	0.327263	0.00607023	0.760699	0.00616086	0.680644	0.00740378	0.873648	0.00371161
63	-73511.9	-75902.9	-75378.8	1	3733.74	0	NA	0.982374	0.0141478	0	2.07114	0.0405311	6.12947	0.106995	1.99877	0.0654723	2.04382	0.0529561	0.333442	0.00604578	0.760077	0.00612282	0.677898	0.00747075	0.869153	0.00381929
64	-73297.2	-75672.9	-75204.7	1	3814.96	0	NA	1.00154	0.0143314	0	2.03396	0.0397831	5.97249	0.105951	2.04024	0.0665651	1.93677	0.0512418	0.324282	0.00605194	0.750526	0.00631874	0.676843	0.00745857	0.870295	0.00381989
65	-73509.1	-75824.9	-75507.9	1	3997.76	0	NA	1.01416	0.0140312	0	2.04947	0.04042	6.04387	0.107068	2.10791	0.0675237	1.98776	0.050168	0.328889	0.00590102	0.751182	0.00630262	0.674051	0.0075452	0.863476	0.00390348
66	-73513.8	-75858.6	-75507.3	1	3987	0	NA	0.991805	0.0138341	0	2.00831	0.0399153	6.04313	0.105909	1.97553	0.0637597	2.03381	0.0513719	0.336548	0.00596015	0.753355	0.00619351	0.665599	0.00763555	0.866066	0.00390039
67	-73350.7	-75699.2	-75228	1	3754.49	0	NA	0.992109	0.0143282	0	1.9889	0.0392874	5.88677	0.1048	1.95764	0.0645247	1.93952	0.0515281	0.32947	0.00613017	0.746188	0.00637133	0.669295	0.00756645	0.869715	0.00389978
68	-73671.3	-75971.9	-75693.1	1	4043.5	0	NA	1.0193	0.0140295	0	2.02209	0.0402615	6.09307	0.108336	2.10089	0.0673851	1.9923	0.0509139	0.326978	0.00592697	0.746999	0.00635541	0.666399	0.00765107	0.866679	0.00390766
69	-73331	-75667.6	-75359.1	1	4056.24	0	NA	1.00106	0.0137998	0	1.96631	0.03923	5.91756	0.10525	1.97046	0.0630151	1.99186	0.0504501	0.336602	0.00595654	0.748335	0.00635264	0.660552	0.00766177	0.863343	0.00399298
70	-73349.3	-75753.1	-75282.6	1	3866.68	0	NA	0.993176	0.0141058	0	2.02021	0.0395175	6.1475	0.107279	1.99273	0.0645046	2.06687	0.0529538	0.336213	0.00600129	0.760482	0.00611793	0.674381	0.00746045	0.867612	0.00383404
71	-73495.5	-75823.1	-75446.4	1	3901.86	0	NA	1.00584	0.0142493	0	1.99304	0.039354	5.94777	0.105675	2.01638	0.0657666	2.00404	0.0509851	0.33694	0.00602525	0.748043	0.00634397	0.669996	0.00755995	0.86052	0.00402967
72	-73299.6	-75610.9	-75304.8	1	4010.36	0	NA	1.00251	0.0138759	0	1.95692	0.0391388	6.06285	0.107077	1.96675	0.0628961	2.04303	0.0518846	0.336976	0.00594795	0.753634	0.00626273	0.661601	0.00768673	0.866832	0.00389815
73	-73088	-75451.5	-75131	1	4085.99	0	NA	0.999761	0.0138337	0	1.94052	0.0385984	5.8404	0.102941	1.9396	0.0624052	1.97206	0.0494559	0.337658	0.00595251	0.74854	0.00626833	0.662497	0.00764127	0.86281	0.00397502
74	-73478	-75812.1	-75438.1	1	3920.18	0	NA	1.0084	0.014082	0	2.03847	0.0402332	6.04362	0.107062	2.07287	0.0667449	2.01825	0.0508424	0.333947	0.00593368	0.753571	0.00629124	0.674014	0.00755159	0.86147	0.00395463
75	-73460.3	-75870.9	-75307.6	1	3694.6	0	NA	0.967391	0.0140862	0	2.02899	0.0398173	6.02564	0.104934	1.89883	0.0627816	2.07357	0.0530878	0.344125	0.00610085	0.759998	0.00610147	0.6732	0.00750263	0.864864	0.00393816
76	-73548.3	-75896.7	-75401.4	1	3706.14	0	NA	0.953071	0.013886	0	1.99583	0.0396807	6.16488	0.107117	1.8129	0.0596903	2.14143	0.0558123	0.347359	0.00616566	0.763389	0.00606315	0.662752	0.00763188	0.872895	0.00383266
77	-73326.8	-75648	-75216.3	1	3778.99	0	NA	0.995116	0.0141903	0	2.00564	0.039759	5.92856	0.105227	1.9861	0.0650009	1.967	0.0510774	0.331783	0.00604648	0.750069	0.00632571	0.670734	0.00760471	0.866645	0.00392672
78	-73544.5	-75901	-75459.7	1	3830.29	0	NA	0.975778	0.0139134	0	2.00708	0.0398655	6.11738	0.107102	1.91102	0.0622134	2.07835	0.0537165	0.339746	0.00606124	0.757908	0.00616132	0.664865	0.00762267	0.870111	0.00385857
79	-73546	-75865.7	-75435.5	1	3778.99	0	NA	0.991615	0.0141729	0	2.03313	0.040232	6.0671	0.107106	1.99918	0.0653069	2.02257	0.052414	0.333367	0.0060407	0.753999	0.00625675	0.672162	0.007582	0.867675	0.00387538
80	-73570	-75947.1	-75492.4	1	3844.83	0	NA	1.00281	0.0141824	0	2.04906	0.0403434	6.20364	0.109024	2.0606	0.0667816	2.04584	0.0529601	0.32978	0.00598995	0.757089	0.00619978	0.674295	0.00753295	0.869618	0.00381974
81	-73556.7	-75830.3	-75631.5	1	4149.49	0	NA	1.01426	0.0137556	0	1.99544	0.0398985	6.04258	0.107365	2.05274	0.0650781	2.02294	0.0504575	0.334781	0.00588467	0.748969	0.00634052	0.661765	0.0076858	0.862086	0.00398044
82	-73602.2	-75939.6	-75515.7	1	3827.16	0	NA	0.988118	0.0141776	0	1.99032	0.0394516	5.93606	0.105251	1.9433	0.0638952	2.02358	0.0519169	0.340896	0.00608751	0.748622	0.00632244	0.666537	0.00760087	0.862057	0.00402859
83	-73505.9	-75824.5	-75436.2	1	3860.78	0	NA	0.990781	0.0140874	0	2.02332	0.0400234	6.019	0.106228	1.98619	0.0647647	2.00871	0.0519126	0.333728	0.00603596	0.752548	0.00626137	0.670066	0.00758098	0.86715	0.00389819
84	-73288.6	-75684	-75267	1	3956.77	0	NA	1.00263	0.01411	0	2.0149	0.0395775	5.92001	0.104724	2.0255	0.0656489	1.94123	0.0501264	0.327909	0.00598942	0.748864	0.00630015	0.672313	0.00750932	0.866969	0.00388238
85	-73357.3	-75642.2	-75319.9	1	3925.34	0	NA	0.995789	0.0139005	0	1.95998	0.0393328	6.04418	0.106608	1.94351	0.0626673	2.05098	0.0520211	0.339331	0.0059786	0.753661	0.00625064	0.661396	0.00772701	0.866072	0.00393397
86	-73514.1	-75908.7	-75425.9	1	3823.67	0	NA	0.995864	0.0142156	0	2.00928	0.0395936	6.20313	0.108461	1.9927	0.0649415	2.07501	0.0537917	0.334511	0.00604332	0.757837	0.00614964	0.671105	0.00754389	0.870468	0.00382001
87	-73422.7	-75755.9	-75439.1	1	4032.82	0	NA	0.997644	0.0138837	0	1.96266	0.039169	5.97163	0.105644	1.95342	0.0630781	2.01914	0.0513488	0.338122	0.00599555	0.749403	0.00629786	0.660041	0.00767471	0.864594	0.003993
88	-73383.8	-75630.2	-75455.2	1	4142.74	0	NA	1.00794	0.0136877	0	1.92819	0.0391172	5.89172	0.10485	1.95895	0.0626655	1.98642	0.0496566	0.337155	0.00592711	0.743367	0.00638074	0.652607	0.00784216	0.863077	0.00402598
89	-73325.4	-75686.3	-75225.9	1	3801.05	0	NA	1.00709	0.0143613	0	2.06413	0.0402594	6.15261	0.108386	2.09351	0.0678283	1.99036	0.0523173	0.323499	0.00599965	0.757719	0.00621833	0.682137	0.00742191	0.871531	0.00373759
90	-73591.3	-75906.4	-75619	1	4055.47	0	NA	1.01003	0.0139143	0	2.00673	0.0398835	6.09909	0.10784	2.04719	0.0654235	2.04815	0.0514198	0.335812	0.00592082	0.752037	0.00628086	0.665874	0.00762595	0.86289	0.0039534
91	-73468.9	-75856.4	-75447	1	3956.28	0	NA	1.01805	0.0142643	0	2.00107	0.0393651	6.00601	0.106703	2.07395	0.0670291	1.98745	0.050777	0.33091	0.0059801	0.747779	0.00634526	0.671499	0.00752168	0.863126	0.00396164
92	-73577.6	-75923	-75498.9	1	3842.46	0	NA	0.978296	0.0139548	0	2.02069	0.0401519	6.03105	0.106668	1.93393	0.0629965	2.00532	0.0529201	0.332499	0.00608851	0.751975	0.00628368	0.664669	0.00762306	0.872519	0.00383145
93	-73534	-75870	-75364.7	1	3661.51	0	NA	0.971405	0.0142752	0	2.01677	0.0398035	6.07154	0.106361	1.90308	0.0632555	2.05115	0.0541448	0.33783	0.00618133	0.756472	0.00617308	0.671494	0.0075589	0.871302	0.00383718
94	-73547.3	-75797.8	-75607	1	4119.34	0	NA	1.00123	0.013718	0	1.99282	0.0399594	6.01965	0.106799	1.99772	0.0637679	2.00609	0.0510062	0.333256	0.00593615	0.748692	0.00632796	0.65932	0.0077175	0.866731	0.0039223
95	-73553.7	-75800.3	-75516.3	1	3925.27	0	NA	0.992151	0.0140241	0	1.96515	0.0393595	5.82817	0.104065	1.93442	0.0631868	1.99353	0.0504867	0.342051	0.0060511	0.743812	0.00640949	0.661369	0.00770461	0.859079	0.00409396
96	-73557.7	-75853	-75553.1	1	3990.81	0	NA	0.990753	0.0138064	0	1.9642	0.039436	6.16017	0.108338	1.92804	0.0618509	2.10006	0.0535239	0.34091	0.00598714	0.755607	0.00621438	0.65805	0.00772524	0.868776	0.00387669
97	-73596.4	-75866.9	-75642.4	1	4092.1	0	NA	0.999692	0.013724	0	1.98255	0.0397349	6.10916	0.107691	1.98133	0.0631472	2.09523	0.0519812	0.342965	0.00591495	0.754452	0.00624106	0.660366	0.0077072	0.861606	0.00398255
98	-73313.8	-75654.2	-75304.2	1	3980.88	0	NA	0.996305	0.0139151	0	1.9897	0.0393631	5.96501	0.105211	1.97503	0.0635363	2.00753	0.0508866	0.336552	0.00596839	0.752409	0.00625634	0.667191	0.00757645	0.864203	0.00392766
99	-73381.8	-75735.4	-75522.2	1	4280.91	0	NA	1.01828	0.0137295	0	1.96381	0.0390271	5.96312	0.10531	2.03625	0.0644924	1.99045	0.0493831	0.333793	0.00587565	0.746238	0.00629617	0.660558	0.00763025	0.862212	0.00397305
100	-73522.8	-75838.5	-75533.2	1	4020.76	0	NA	0.992162	0.0138531	0	1.96416	0.0392715	5.96689	0.105578	1.93349	0.062472	2.0206	0.0515566	0.338635	0.00601313	0.748217	0.00630533	0.658599	0.00768922	0.865538	0.00396823
